# Supplementary material for: Dihydro­nium tetra­chromate(VI), (H3O)2Cr4O13
Source: Acta Crystallogr Sect E Struct Rep Online. 2013 Jan 23;69(Pt 2):i13. doi: 10.1107/S1600536813001608 (PMC3569175; doi:10.1107/S1600536813001608)
Supplement: Supplementary file 1 [file e-69-00i13-sup1.cif]

##############################################################################
#                                                                            #
# This CIF contains the data in a paper accepted for publication in          #
# Acta Crystallographica Section E. It conforms to the requirements of       #
# Notes for Authors for Acta Crystallographica Section E, and has been       #
# peer reviewed under the auspices of the IUCr Commission on Journals.       #
#                                                                            #
# Full details of the Crystallographic Information File format               #
# are given in the paper "The Crystallographic Information File (CIF):       #
# a New Standard Archive File for Crystallography" by S. R. Hall, F. H.      #
# Allen and I. D. Brown [Acta Cryst. (1991), A47, 655-685].                  #
#                                                                            #
# The current version of the core CIF dictionary is obtainable from          #
# ftp://ftp.iucr.org/pub/cif_core.dic.                                       #
#                                                                            #
# Software is freely available for graphical display of the structure(s)     #
# in this CIF. For information consult the CIF software page                 #
# http://www.iucr.org/resources/cif/software.                                #
#                                                                            #
# This file may be used for bona fide research purposes within the           #
# scientific community so long as proper attribution is given to the journal # 
# article from which it was obtained.                                        #
#                                                                            #
##############################################################################
data_global
_audit_creation_method     SHELXL
_journal_date_recd_electronic     2012-12-14
_journal_date_accepted     2013-01-16
_journal_name_full     'Acta Crystallographica, Section E'
_journal_year     2013
_journal_volume     69
_journal_issue      2
_journal_page_first     i13
_journal_page_last     i13
_journal_paper_category     QI
_journal_paper_doi     10.1107/S1600536813001608
_journal_coeditor_code     WM2714
_publ_contact_author_name
;
         Prof. Dr. G. Meyer
;
_publ_contact_author_address
;
        Institut f\"ur Anorganische Chemie
        Universit\"at zu K\"oln
        Greinstrasse 6
        D-50939 K\"oln
        Germany
;
_publ_contact_author_email     'gerd.meyer@uni-koeln.de'
_publ_contact_author_fax     '+49 221 470 5083'
_publ_contact_author_phone     '+49 221 470 3262'
_publ_section_title
;
Dihydronium tetrachromate(VI), (H~3~O)~2~Cr~4~O~13~
;
loop_
    _publ_author_name
    _publ_author_address
    'Kulikov, Vladislav'
;
        Institut f\"ur Anorganische Chemie
        Universit\"at zu K\"oln
        Greinstrasse 6
        D-50939 K\"oln
        Germany
;
    'Meyer, Gerd'
;
        Institut f\"ur Anorganische Chemie
        Universit\"at zu K\"oln
        Greinstrasse 6
        D-50939 K\"oln
        Germany
;
data_I
_audit_creation_method     SHELXL-97
_chemical_name_systematic
;
Dihydronium tetrachromate(VI)
;
_chemical_name_common     'dihydronium tetrachromate'
_chemical_formula_moiety     '3(H3 O +), Cr4 O13 2-'
_chemical_formula_sum     'Cr4 H6 O15'
_chemical_formula_iupac     '(H3 O)2 Cr4 O13'
_chemical_formula_weight     454.05
_chemical_melting_point     ?
_symmetry_cell_setting     monoclinic
_symmetry_space_group_name_H-M     'P c'
_symmetry_space_group_name_Hall     'P -2yc'
loop_
    _symmetry_equiv_pos_as_xyz
    'x, y, z'
    'x, -y, z+1/2'
_cell_length_a     8.9765(13)
_cell_length_b     7.6431(8)
_cell_length_c     9.3451(14)
_cell_angle_alpha     90.00
_cell_angle_beta     91.888(18)
_cell_angle_gamma     90.00
_cell_volume     640.80(15)
_cell_formula_units_Z     2
_cell_measurement_reflns_used     1754
_cell_measurement_theta_min     1.9
_cell_measurement_theta_max     28.15
_cell_measurement_temperature     293(2)
_exptl_crystal_description     block
_exptl_crystal_colour     'orange-red'
_exptl_crystal_size_max     1.0
_exptl_crystal_size_mid     0.4
_exptl_crystal_size_min     0.2
_exptl_crystal_density_diffrn     2.353
_exptl_crystal_density_meas     ?
_exptl_crystal_density_method     'not measured'
_exptl_crystal_F_000     444
_exptl_absorpt_coefficient_mu     3.374
_exptl_absorpt_correction_type     numerical
_exptl_absorpt_process_details
;
[<i>X-RED</i> (Stoe & Cie, 2001) and <i>X-SHAPE</i> (Stoe & Cie,
1999)]
;
_exptl_absorpt_correction_T_min     0.1205
_exptl_absorpt_correction_T_max     0.3136
_exptl_special_details
;
A suitable single-crystal was carefully selected under a microscope and mounted
in a glass capillary. The scattering intensities were collected on an imaging
plate diffractometer (<i>IPDS</i> I, Stoe & Cie) equipped with a fine focus
sealed tube X-ray source (Mo K\a, \l = 0.71073 \%A) operating at 50 kV and 40
mA. Intensity data for the title compound were collected at room temperature
by \f-scans in 100 frames (0 < \f < 200\%, \D\f = 2\%, exposure time of 7 min)
in the 2 \Q range 3.8 to 56.3\%. Structure solution and refinement were
carried out using the programs <i>SIR92</i> (Altomare <i>et al.</i>, 1993) and
<i>SHELXL97</i> (Sheldrick, 1997) embedded into <i>WinGX</i> program package
(Farrugia, 1999). A numerical absorption correction (<i>X-RED</i> (Stoe & Cie,
2001) was applied after optimization of the crystal shape (<i>X-SHAPE</i>
(Stoe & Cie, 1999)). The last cycles of refinement included atomic positions
and anisotropic parameters for all non-hydrogen atoms. Positions of hydrogen
atoms were not determined. The final difference maps were free of any
chemically significant features. The refinement was based on F^2^ for ALL
reflections.
;
_diffrn_ambient_temperature     293(2)
_diffrn_radiation_type     MoK\a
_diffrn_radiation_wavelength     0.71073
_diffrn_radiation_source     'fine-focus sealed tube'
_diffrn_radiation_monochromator     graphite
_diffrn_measurement_device_type     'Stoe IPDS I'
_diffrn_measurement_method     '\f scans'
_diffrn_detector_area_resol_mean     ?
_diffrn_reflns_number     5900
_diffrn_reflns_av_R_equivalents     0.0399
_diffrn_reflns_av_sigmaI/netI     0.0338
_diffrn_reflns_theta_min     2.27
_diffrn_reflns_theta_max     28.12
_diffrn_reflns_theta_full     28.12
_diffrn_measured_fraction_theta_max     0.946
_diffrn_measured_fraction_theta_full     0.946
_diffrn_reflns_limit_h_min     -11
_diffrn_reflns_limit_h_max     11
_diffrn_reflns_limit_k_min     -9
_diffrn_reflns_limit_k_max     9
_diffrn_reflns_limit_l_min     -12
_diffrn_reflns_limit_l_max     12
_diffrn_standards_number     0
_diffrn_standards_interval_count     .
_diffrn_standards_interval_time     .
_diffrn_standards_decay_%     ?
_refine_special_details
;
Refinement of <i>F</i>^2^ against ALL reflections. The weighted <i>R</i>-factor
<i>wR</i> and goodness of fit <i>S</i> are based on <i>F</i>^2^, conventional
<i>R</i>-factors <i>R</i> are based on <i>F</i>, with <i>F</i> set to zero for
negative <i>F</i>^2^. The threshold expression of <i>F</i>^2^ >
\s(<i>F</i>^2^) is used only for calculating <i>R</i>-factors(gt) <i>etc</i>.
and is not relevant to the choice of reflections for refinement.
<i>R</i>-factors based on <i>F</i>^2^ are statistically about twice as large
as those based on <i>F</i>, and <i>R</i>- factors based on ALL data will be
even larger.
;
_reflns_number_total     2696
_reflns_number_gt     2497
_reflns_threshold_expression     I>2sigma(I)
_refine_ls_structure_factor_coef     Fsqd
_refine_ls_matrix_type     full
_refine_ls_R_factor_all     0.0432
_refine_ls_R_factor_gt     0.0400
_refine_ls_wR_factor_gt     0.1072
_refine_ls_wR_factor_ref     0.1100
_refine_ls_goodness_of_fit_ref     1.058
_refine_ls_restrained_S_all     1.058
_refine_ls_number_reflns     2696
_refine_ls_number_parameters     174
_refine_ls_number_restraints     2
_refine_ls_hydrogen_treatment     .
_refine_ls_weighting_scheme     calc
_refine_ls_weighting_details
         'calc w=1/[\s^2^(Fo^2^)+(0.0842P)^2^+0.0000P] where P=(Fo^2^+2Fc^2^)/3'
_atom_sites_solution_hydrogens     .
_atom_sites_solution_primary     direct
_atom_sites_solution_secondary     difmap
_refine_ls_shift/su_max     0.000
_refine_ls_shift/su_mean     0.000
_refine_diff_density_max     0.694
_refine_diff_density_min     -0.576
_refine_ls_extinction_method     'SHELXL97 (Sheldrick, 2008)'
_refine_ls_extinction_coef     0.083(5)
_refine_ls_extinction_expression
                                  'Fc^*^=kFc[1+0.001xFc^2^\l^3^/sin(2\q)]^-1/4^'
_refine_ls_abs_structure_details     'Flack (1983), 1212 Friedel pairs'
_refine_ls_abs_structure_Flack     0.53(4)
loop_
    _atom_type_symbol
    _atom_type_description
    _atom_type_scat_dispersion_real
    _atom_type_scat_dispersion_imag
    _atom_type_scat_source
    'O' 'O' 0.0106 0.0060
                         'International Tables Vol C Tables 4.2.6.8 and 6.1.1.4'
    'H' 'H' 0.0000 0.0000
                         'International Tables Vol C Tables 4.2.6.8 and 6.1.1.4'
    'Cr' 'Cr' 0.3209 0.6236
                         'International Tables Vol C Tables 4.2.6.8 and 6.1.1.4'
_computing_data_collection     'IPDS (Stoe & Cie, 1997)'
_computing_cell_refinement     'IPDS (Stoe & Cie, 1997)'
_computing_data_reduction     'IPDS (Stoe & Cie, 1997)'
_computing_structure_solution     'SIR92 (Altomare <i>et al.</i>, 1993)'
_computing_structure_refinement     'SHELXL97 (Sheldrick, 2008)'
_computing_molecular_graphics     'DIAMOND (Crystal Impact, 2012)'
_computing_publication_material     'SHELXL97 (Sheldrick, 2008)'
loop_
    _atom_site_type_symbol
    _atom_site_label
    _atom_site_fract_x
    _atom_site_fract_y
    _atom_site_fract_z
    _atom_site_U_iso_or_equiv
    _atom_site_adp_type
    _atom_site_calc_flag
    _atom_site_refinement_flags
    _atom_site_occupancy
    _atom_site_symmetry_multiplicity
    _atom_site_disorder_assembly
    _atom_site_disorder_group
    Cr Cr2 0.44108(9) 1.10692(11) 1.05710(8) 0.0219(2) Uani d . 1 1 . .
    Cr Cr1 0.12169(8) 0.92974(12) 1.17627(8) 0.0242(2) Uani d . 1 1 . .
    Cr Cr3 0.44219(9) 1.44260(12) 0.83187(8) 0.0263(2) Uani d . 1 1 . .
    Cr Cr4 0.78483(9) 1.42919(12) 0.79827(9) 0.0283(2) Uani d . 1 1 . .
    O O21 0.4560(6) 0.9751(8) 0.9295(4) 0.0437(12) Uani d . 1 1 . .
    O O31 0.4312(7) 1.3165(9) 0.7003(5) 0.0542(13) Uani d . 1 1 . .
    O O14 0.2882(5) 1.0642(5) 1.1542(4) 0.0324(9) Uani d . 1 1 . .
    O O33 0.6117(5) 1.5476(5) 0.8324(4) 0.0296(8) Uani d . 1 1 . .
    O O12 0.1024(6) 0.7916(8) 1.0473(6) 0.0497(12) Uani d . 1 1 . .
    O O22 0.5891(5) 1.0957(7) 1.1545(4) 0.0401(11) Uani d . 1 1 . .
    O O23 0.4224(5) 1.3239(6) 0.9907(4) 0.0334(9) Uani d . 1 1 . .
    O O43 0.9211(5) 1.5638(6) 0.8196(5) 0.0360(10) Uani d . 1 1 . .
    O O11 -0.0193(5) 1.0612(6) 1.1705(5) 0.0395(11) Uani d . 1 1 . .
    O O13 0.1342(5) 0.8307(8) 1.3278(6) 0.0522(14) Uani d . 1 1 . .
    O O42 0.7792(7) 1.3587(12) 0.6374(7) 0.074(2) Uani d . 1 1 . .
    O O32 0.3119(5) 1.5822(7) 0.8197(6) 0.0477(13) Uani d . 1 1 . .
    O O41 0.8015(6) 1.2744(8) 0.9121(7) 0.0595(16) Uani d . 1 1 . .
    O O1W 0.0967(6) 0.4158(8) 1.0652(6) 0.0469(12) Uani d . 1 1 . .
    O O2W 0.7959(6) 0.9005(7) 0.9169(5) 0.0456(12) Uani d . 1 1 . .
loop_
    _atom_site_aniso_label
    _atom_site_aniso_U_11
    _atom_site_aniso_U_22
    _atom_site_aniso_U_33
    _atom_site_aniso_U_12
    _atom_site_aniso_U_13
    _atom_site_aniso_U_23
    Cr2 0.0205(3) 0.0256(4) 0.0197(3) -0.0006(3) 0.0010(2) 0.0020(3)
    Cr1 0.0221(4) 0.0208(5) 0.0296(4) -0.0019(3) 0.0017(3) 0.0052(3)
    Cr3 0.0235(4) 0.0274(5) 0.0278(4) -0.0021(3) 0.0004(3) 0.0068(3)
    Cr4 0.0255(4) 0.0222(5) 0.0374(4) -0.0005(3) 0.0057(3) -0.0052(3)
    O21 0.047(3) 0.060(4) 0.0242(18) 0.010(2) 0.0025(17) -0.0114(18)
    O31 0.063(3) 0.062(4) 0.038(2) -0.024(3) 0.0033(19) -0.008(2)
    O14 0.034(2) 0.029(3) 0.0349(19) -0.0062(15) 0.0083(16) 0.0006(13)
    O33 0.0289(19) 0.024(2) 0.036(2) -0.0003(16) 0.0045(15) 0.0024(14)
    O12 0.048(3) 0.035(3) 0.065(3) -0.003(2) -0.004(2) -0.017(2)
    O22 0.027(2) 0.058(3) 0.035(2) -0.0030(18) -0.0041(16) 0.0082(17)
    O23 0.038(2) 0.028(2) 0.0344(19) -0.0032(18) 0.0057(15) 0.0107(14)
    O43 0.026(2) 0.036(3) 0.046(2) -0.0044(15) 0.0092(17) 0.0016(16)
    O11 0.030(2) 0.040(3) 0.049(2) 0.0044(16) 0.0039(18) 0.0018(17)
    O13 0.038(2) 0.061(4) 0.057(3) -0.010(2) 0.002(2) 0.034(3)
    O42 0.059(4) 0.092(5) 0.071(4) 0.006(3) 0.007(3) -0.047(4)
    O32 0.029(3) 0.057(4) 0.057(3) 0.006(2) -0.0039(19) 0.022(2)
    O41 0.048(3) 0.034(3) 0.097(4) 0.002(2) 0.010(3) 0.026(3)
    O1W 0.044(3) 0.051(3) 0.046(2) 0.007(2) 0.0014(19) -0.0030(19)
    O2W 0.043(3) 0.049(4) 0.044(2) 0.009(2) -0.0039(19) 0.0003(19)
_geom_special_details
;
All e.s.d.'s (except the e.s.d. in the dihedral angle between two l.s. planes)
are estimated using the full covariance matrix. The cell e.s.d.'s are taken
into account individually in the estimation of e.s.d.'s in distances, angles
and torsion angles; correlations between e.s.d.'s in cell parameters are only
used when they are defined by crystal symmetry. An approximate (isotropic)
treatment of cell e.s.d.'s is used for estimating e.s.d.'s involving l.s.
planes.
;
loop_
    _geom_bond_atom_site_label_1
    _geom_bond_atom_site_label_2
    _geom_bond_site_symmetry_2
    _geom_bond_distance
    _geom_bond_publ_flag
    Cr2 O21 . 1.570(4) ?
    Cr2 O22 . 1.588(4) ?
    Cr2 O14 . 1.701(4) ?
    Cr2 O23 . 1.776(4) ?
    Cr1 O13 . 1.606(4) ?
    Cr1 O12 . 1.607(5) ?
    Cr1 O11 . 1.615(5) ?
    Cr1 O14 . 1.831(4) ?
    Cr3 O31 . 1.563(6) ?
    Cr3 O32 . 1.584(5) ?
    Cr3 O33 . 1.720(5) ?
    Cr3 O23 . 1.754(4) ?
    Cr4 O41 . 1.595(5) ?
    Cr4 O42 . 1.596(6) ?
    Cr4 O43 . 1.606(5) ?
    Cr4 O33 . 1.836(5) ?
loop_
    _geom_angle_atom_site_label_1
    _geom_angle_atom_site_label_2
    _geom_angle_atom_site_label_3
    _geom_angle_site_symmetry_1
    _geom_angle_site_symmetry_3
    _geom_angle
    _geom_angle_publ_flag
    O21 Cr2 O22 . . 108.1(3) ?
    O21 Cr2 O14 . . 111.9(2) ?
    O22 Cr2 O14 . . 111.0(2) ?
    O21 Cr2 O23 . . 110.1(3) ?
    O22 Cr2 O23 . . 108.5(2) ?
    O14 Cr2 O23 . . 107.3(2) ?
    O13 Cr1 O12 . . 110.7(3) ?
    O13 Cr1 O11 . . 110.8(3) ?
    O12 Cr1 O11 . . 108.6(3) ?
    O13 Cr1 O14 . . 109.3(2) ?
    O12 Cr1 O14 . . 110.6(2) ?
    O11 Cr1 O14 . . 106.8(2) ?
    O31 Cr3 O32 . . 109.3(3) ?
    O31 Cr3 O33 . . 108.9(3) ?
    O32 Cr3 O33 . . 109.7(3) ?
    O31 Cr3 O23 . . 110.0(3) ?
    O32 Cr3 O23 . . 108.3(2) ?
    O33 Cr3 O23 . . 110.7(2) ?
    O41 Cr4 O42 . . 112.2(4) ?
    O41 Cr4 O43 . . 109.7(3) ?
    O42 Cr4 O43 . . 109.5(4) ?
    O41 Cr4 O33 . . 108.1(2) ?
    O42 Cr4 O33 . . 109.3(3) ?
    O43 Cr4 O33 . . 108.0(2) ?
    Cr2 O14 Cr1 . . 147.5(3) ?
    Cr3 O33 Cr4 . . 121.6(2) ?
    Cr3 O23 Cr2 . . 140.1(3) ?
