# Supplementary material for: Dihydro­nium tetra­chromate(VI), (H3O)2Cr4O13
Source: Acta Crystallogr Sect E Struct Rep Online. 2013 Jan 23;69(Pt 2):i13. doi: 10.1107/S1600536813001608 (PMC3569175; doi:10.1107/S1600536813001608)
Supplement: Supplementary file 2 [file e-69-00i13-Isup2.hkl]

# 
# h,k,l, Fc-squared, Fo-squared, sigma(Fo-squared) and status flag 
# 
data_I
_shelx_title ' vk137 in P c' 
_shelx_refln_list_code          4 
_shelx_F_calc_maximum      182.02 
_exptl_crystal_F_000       444.00 
_reflns_d_resolution_high  0.7539 
 
loop_ 
 _symmetry_equiv_pos_as_xyz 
 'x, y, z' 
 'x, -y, z+1/2' 
 
_cell_length_a     8.9765 
_cell_length_b     7.6431 
_cell_length_c     9.3451 
_cell_angle_alpha  90.000 
_cell_angle_beta   91.888 
_cell_angle_gamma  90.000 
 
_shelx_F_squared_multiplier     1.000 
 
loop_ 
 _refln_index_h 
 _refln_index_k 
 _refln_index_l 
 _refln_F_squared_calc 
 _refln_F_squared_meas 
 _refln_F_squared_sigma 
 _refln_observed_status 
  -2   0 -12       10.78       -6.47     12.51 o 
  -1   0 -12      322.25      312.26     13.40 o 
   0   0 -12      206.56      179.46     13.24 o 
   1   0 -12        1.64        2.90     11.83 o 
   2   0 -12      371.39      249.09     18.25 o 
   3   0 -12       33.76       13.26     11.72 o 
  -2   1 -12      242.92      162.64     61.94 o 
  -1   1 -12      212.80      157.16     15.20 o 
   0   1 -12        5.33       14.46      8.40 o 
   1   1 -12      311.30      320.79     23.05 o 
   2   1 -12      152.24      112.36      9.72 o 
  -1   2 -12      107.74       69.94     12.69 o 
   0   2 -12       55.57       12.75     10.02 o 
   1   2 -12       12.86        0.74      9.69 o 
   2   2 -12      132.27       84.91     11.70 o 
  -4   1 -11        2.98        3.96      9.36 o 
  -3   1 -11       24.74       19.67     14.17 o 
  -2   1 -11       50.92       61.50     15.51 o 
  -1   1 -11        9.40        6.30      7.67 o 
   0   1 -11       90.79      113.54      8.86 o 
   1   1 -11       83.07       84.27     10.62 o 
   2   1 -11       14.43       14.60     16.84 o 
   3   1 -11       13.04       18.19      7.27 o 
   4   1 -11       33.66       35.54      7.57 o 
   5   1 -11       21.95       11.74      8.64 o 
  -4   2 -11       94.31       77.62      9.67 o 
  -3   2 -11      326.20      366.90     10.35 o 
  -2   2 -11      241.83      264.89     10.19 o 
  -1   2 -11      233.26      279.26      9.77 o 
   0   2 -11      292.02      340.58     15.81 o 
   1   2 -11      351.01      414.81     11.69 o 
   2   2 -11      223.87      266.04      9.56 o 
   3   2 -11      307.03      319.18     18.45 o 
   4   2 -11      294.34      329.91      9.65 o 
   5   2 -11      229.94      182.52     12.11 o 
  -3   3 -11       41.06       34.47     10.57 o 
  -2   3 -11       29.87       25.37     12.75 o 
  -1   3 -11      123.94      134.25      8.32 o 
   0   3 -11      208.82      239.64     14.58 o 
   1   3 -11       97.43       93.36      8.93 o 
   2   3 -11      123.44      147.05     10.01 o 
   3   3 -11       31.14       31.64     12.10 o 
   4   3 -11       52.61       14.47     10.11 o 
  -2   4 -11      345.66      197.69     62.70 o 
  -1   4 -11      137.02      137.41     16.66 o 
   0   4 -11      178.24      173.01     18.81 o 
   1   4 -11      450.66      434.74     11.43 o 
   2   4 -11      101.87       81.43     10.30 o 
   3   4 -11      175.80       94.91     12.44 o 
  -6   0 -10       52.08       32.34     20.68 o 
  -5   0 -10       96.49      105.22     12.45 o 
  -4   0 -10      514.28      560.09     13.14 o 
  -3   0 -10       18.23       15.01      9.86 o 
  -2   0 -10       23.84       13.59     13.52 o 
  -1   0 -10     1238.37     1311.92     15.47 o 
   0   0 -10       92.71      101.82      8.19 o 
   1   0 -10       74.30       80.37      9.24 o 
   2   0 -10     1012.29     1062.76     14.07 o 
   3   0 -10       46.53       57.19      9.12 o 
   4   0 -10       52.04       44.19      9.26 o 
   5   0 -10      650.77      751.42     14.06 o 
   6   0 -10       88.16       87.16     11.59 o 
   7   0 -10       33.63       24.72     12.73 o 
  -6   1 -10      247.26      252.47     12.63 o 
  -5   1 -10        6.12       10.05      9.79 o 
  -4   1 -10      256.54      288.28      9.46 o 
  -3   1 -10      169.31      183.22     16.46 o 
  -2   1 -10        6.44        3.85      6.69 o 
  -1   1 -10      302.90      315.30     28.43 o 
   0   1 -10      748.68      787.47     13.35 o 
   1   1 -10       12.57       14.41      8.68 o 
   2   1 -10      380.57      444.27      9.01 o 
   3   1 -10      179.79      193.57      7.98 o 
   4   1 -10       81.98       94.34      6.61 o 
   5   1 -10      117.95      145.67      8.66 o 
   6   1 -10      396.48      427.80     10.28 o 
   7   1 -10       65.60       65.16     18.00 o 
  -6   2 -10        9.68       12.39     11.44 o 
  -5   2 -10      108.05      102.48     10.33 o 
  -4   2 -10      263.17      301.24     11.52 o 
  -3   2 -10        0.28       -5.31      6.78 o 
  -2   2 -10       88.00       96.51      9.72 o 
  -1   2 -10      652.53      684.27     10.15 o 
   0   2 -10       22.59       26.47      7.37 o 
   1   2 -10      116.07      118.88      7.77 o 
   2   2 -10      493.12      537.36      9.32 o 
   3   2 -10        7.51       15.53      6.26 o 
   4   2 -10       66.49       70.20      7.66 o 
   5   2 -10      337.56      386.75      9.06 o 
   6   2 -10       34.85       39.18     10.28 o 
  -5   3 -10       59.13       64.93     10.01 o 
  -4   3 -10       44.55       65.64      9.86 o 
  -3   3 -10       61.60       53.05     11.67 o 
  -2   3 -10      165.79      184.69      7.64 o 
  -1   3 -10       39.65       45.11      7.83 o 
   0   3 -10       84.94       94.75      6.85 o 
   1   3 -10      212.54      245.55     14.96 o 
   2   3 -10       37.64       41.82      6.52 o 
   3   3 -10       76.36       80.96     12.38 o 
   4   3 -10      224.90      243.31      9.74 o 
   5   3 -10       44.09       37.76      9.88 o 
   6   3 -10       30.84       17.82      8.98 o 
  -4   4 -10       75.09       77.86     13.57 o 
  -3   4 -10       44.85       61.75      9.61 o 
  -2   4 -10       60.39       78.96      9.34 o 
  -1   4 -10       93.20      116.81     11.19 o 
   0   4 -10       84.80       94.75      9.03 o 
   1   4 -10       94.65      101.75      8.91 o 
   2   4 -10       97.51      112.76      7.93 o 
   3   4 -10       45.81       52.49      7.79 o 
   4   4 -10       66.45       65.90      9.14 o 
   5   4 -10       44.01       40.62      9.06 o 
  -3   5 -10      159.56       94.50      9.70 o 
  -2   5 -10        5.87        5.57      9.13 o 
  -1   5 -10      205.66      226.08     11.11 o 
   0   5 -10      339.97      359.76     11.47 o 
   1   5 -10        6.91        9.87      7.81 o 
   2   5 -10      124.42      141.63      9.42 o 
   3   5 -10      175.18      157.30     10.81 o 
   4   5 -10       14.56       15.44      8.94 o 
  -7   1  -9       79.91       86.87     11.25 o 
  -6   1  -9       68.69       76.92     10.77 o 
  -5   1  -9      102.80      120.99      8.98 o 
  -4   1  -9      162.94      165.08      9.01 o 
  -3   1  -9       73.54       81.03      8.45 o 
  -2   1  -9      201.21      205.29      7.59 o 
  -1   1  -9      252.03      244.40      7.60 o 
   0   1  -9       78.74       78.17      6.90 o 
   1   1  -9      195.34      196.54      7.21 o 
   2   1  -9      247.84      248.35      6.48 o 
   3   1  -9       27.73       34.85      7.56 o 
   4   1  -9      143.99      157.61      7.40 o 
   5   1  -9      241.69      249.67      7.56 o 
   6   1  -9       17.03       22.12      6.62 o 
   7   1  -9      124.35      134.23      8.47 o 
   8   1  -9      129.46      112.37     11.24 o 
  -7   2  -9        5.36        8.39     12.65 o 
  -6   2  -9        4.01        8.70     10.35 o 
  -5   2  -9      278.43      286.81      9.94 o 
  -4   2  -9       72.44       74.43      7.54 o 
  -3   2  -9       86.95       83.25      6.27 o 
  -2   2  -9      421.13      410.19      7.60 o 
  -1   2  -9       91.49       86.72      7.03 o 
   0   2  -9       72.47       70.15      6.79 o 
   1   2  -9      564.30      557.02      7.71 o 
   2   2  -9      168.33      175.06      6.18 o 
   3   2  -9      176.31      176.04      8.27 o 
   4   2  -9      252.40      276.95      7.63 o 
   5   2  -9      224.95      225.07     12.09 o 
   6   2  -9       60.62       64.82      8.05 o 
   7   2  -9      216.76      244.10     14.78 o 
  -6   3  -9      232.66      251.23     15.47 o 
  -5   3  -9      338.54      357.15     11.50 o 
  -4   3  -9      481.24      506.43     14.18 o 
  -3   3  -9      272.72      303.47      9.30 o 
  -2   3  -9      627.83      649.93     11.20 o 
  -1   3  -9      698.83      723.33     15.63 o 
   0   3  -9      234.23      234.86      8.06 o 
   1   3  -9      519.22      553.17     10.50 o 
   2   3  -9      873.37      901.27     10.35 o 
   3   3  -9       94.49       99.12      6.90 o 
   4   3  -9      331.00      364.45     10.58 o 
   5   3  -9      810.95      862.32     12.29 o 
   6   3  -9       55.38       48.34     11.47 o 
   7   3  -9      298.11      312.86     11.97 o 
  -6   4  -9       36.90       33.04     11.97 o 
  -5   4  -9      118.41      112.25     12.85 o 
  -4   4  -9      351.68      405.53     12.96 o 
  -3   4  -9      328.62      362.45      8.69 o 
  -2   4  -9      139.53      156.74      8.60 o 
  -1   4  -9      383.31      416.15      9.48 o 
   0   4  -9       43.99       54.86      7.48 o 
   1   4  -9      265.50      294.52     10.21 o 
   2   4  -9      265.18      313.33      8.94 o 
   3   4  -9      415.37      437.23     12.85 o 
   4   4  -9      146.66      163.42     10.34 o 
   5   4  -9      278.62      299.55     10.38 o 
   6   4  -9       20.44       15.37      9.34 o 
  -5   5  -9       53.46       38.80     11.55 o 
  -4   5  -9      190.69      218.35     10.43 o 
  -3   5  -9      182.97      214.50     10.35 o 
  -2   5  -9      115.04      133.07     11.59 o 
  -1   5  -9      167.16      184.49      9.03 o 
   0   5  -9      131.30      158.23      9.86 o 
   1   5  -9      106.81      126.77      8.22 o 
   2   5  -9      361.10      394.63     10.52 o 
   3   5  -9       70.83       80.21      9.16 o 
   4   5  -9       57.51       63.04      8.33 o 
   5   5  -9      199.01      217.46     14.18 o 
  -3   6  -9      264.76      244.41     11.79 o 
  -2   6  -9      100.75      109.21     11.21 o 
  -1   6  -9      437.94      499.05     13.54 o 
   0   6  -9      178.16      187.55      8.93 o 
   1   6  -9      120.00      123.02      9.80 o 
   2   6  -9      297.10      334.98     21.60 o 
   3   6  -9      284.57      299.99     12.34 o 
   4   6  -9      103.06       76.31     10.07 o 
  -8   0  -8       97.01      104.43     14.72 o 
  -7   0  -8       87.95       92.50     12.48 o 
  -6   0  -8     1807.70     2085.77     24.43 o 
  -5   0  -8      265.75      268.67     10.94 o 
  -4   0  -8      484.79      524.35     11.91 o 
  -3   0  -8     2439.03     2478.08     18.63 o 
  -2   0  -8      667.19      690.59     13.49 o 
  -1   0  -8      371.33      377.16      9.42 o 
   0   0  -8     4774.07     4714.63     26.18 o 
   1   0  -8      905.42      902.72     11.91 o 
   2   0  -8      729.62      737.23     10.90 o 
   3   0  -8     1980.61     2092.04     16.21 o 
   4   0  -8      936.19      985.19     15.35 o 
   5   0  -8      333.83      342.61     10.17 o 
   6   0  -8     1397.35     1452.97     15.38 o 
   7   0  -8      379.83      402.63     12.64 o 
   8   0  -8      226.95      264.66     13.56 o 
   9   0  -8      458.90      392.35     21.82 o 
  -8   1  -8        9.02        6.23     11.64 o 
  -7   1  -8      720.86      760.12     14.55 o 
  -6   1  -8      203.06      227.42     10.39 o 
  -5   1  -8       58.42       55.23      7.82 o 
  -4   1  -8      512.59      555.39     17.16 o 
  -3   1  -8      226.87      230.24      7.87 o 
  -2   1  -8      292.91      337.89     21.63 o 
  -1   1  -8     1337.42     1362.82     23.50 o 
   0   1  -8      985.78      936.31      8.64 o 
   1   1  -8      359.95      371.82      6.39 o 
   2   1  -8     1123.02     1122.44      8.95 o 
   3   1  -8      319.98      332.08      7.79 o 
   4   1  -8      578.23      579.29     11.24 o 
   5   1  -8      446.19      427.06     10.46 o 
   6   1  -8      451.48      493.28      8.75 o 
   7   1  -8      330.46      362.98     20.39 o 
   8   1  -8      331.02      334.61     27.58 o 
   9   1  -8       71.79       35.38     17.48 o 
  -8   2  -8       21.19       11.76     11.29 o 
  -7   2  -8        9.71        2.02     11.16 o 
  -6   2  -8      405.34      449.39     11.04 o 
  -5   2  -8       68.35       84.78      7.99 o 
  -4   2  -8       88.50       95.22      9.29 o 
  -3   2  -8      356.68      361.98      7.61 o 
  -2   2  -8       87.65       91.11      5.38 o 
  -1   2  -8       59.23       67.14      7.18 o 
   0   2  -8      929.41      910.85     30.08 o 
   1   2  -8      134.29      127.88      5.33 o 
   2   2  -8      186.01      183.75      5.54 o 
   3   2  -8      355.27      372.61      7.95 o 
   4   2  -8      127.90      132.84      6.99 o 
   5   2  -8      108.53      120.32      7.18 o 
   6   2  -8      262.42      297.88      8.04 o 
   7   2  -8       70.31       77.26      7.36 o 
   8   2  -8       76.55       77.98     10.32 o 
   9   2  -8       99.69       32.47     14.17 o 
  -8   3  -8       19.48       11.85     11.25 o 
  -7   3  -8       56.19       55.61     11.49 o 
  -6   3  -8       21.46       20.43     12.03 o 
  -5   3  -8       20.22       21.89     10.66 o 
  -4   3  -8       65.62       82.73      9.04 o 
  -3   3  -8       26.99       25.35      7.12 o 
  -2   3  -8       11.98       17.84      8.30 o 
  -1   3  -8      129.07      139.44      6.36 o 
   0   3  -8      135.64      141.32      6.27 o 
   1   3  -8       29.15       28.47      5.62 o 
   2   3  -8      133.01      149.85     10.80 o 
   3   3  -8       53.94       49.43      6.65 o 
   4   3  -8       39.48       45.37      6.57 o 
   5   3  -8      118.08      136.29      8.36 o 
   6   3  -8      141.72      139.32      8.56 o 
   7   3  -8       24.48       21.95      8.51 o 
   8   3  -8       80.82       90.84     10.42 o 
  -7   4  -8       45.24       32.19     15.74 o 
  -6   4  -8       96.04      101.18      9.62 o 
  -5   4  -8       33.09       42.86      8.54 o 
  -4   4  -8       37.81       43.44     10.51 o 
  -3   4  -8      203.63      209.61      8.00 o 
  -2   4  -8      122.02      118.97      8.76 o 
  -1   4  -8      151.30      169.73      7.49 o 
   0   4  -8      246.00      234.02      7.55 o 
   1   4  -8       41.56       46.83      5.69 o 
   2   4  -8       52.04       71.78      6.71 o 
   3   4  -8      160.42      165.47      8.89 o 
   4   4  -8       69.85       83.62     13.47 o 
   5   4  -8      110.78      115.15      8.64 o 
   6   4  -8      164.56      183.49      8.95 o 
   7   4  -8       50.60       52.46      8.97 o 
   8   4  -8       44.22       21.48     15.32 o 
  -6   5  -8       62.14       61.57     10.77 o 
  -5   5  -8       59.30       60.04     10.36 o 
  -4   5  -8       48.20       54.61      8.50 o 
  -3   5  -8       67.43       82.33      8.51 o 
  -2   5  -8      125.51      131.02      8.39 o 
  -1   5  -8       45.76       54.25      6.83 o 
   0   5  -8       89.54       94.44      7.98 o 
   1   5  -8      148.73      157.02      7.33 o 
   2   5  -8       30.74       38.60      7.69 o 
   3   5  -8       27.08       46.05      7.87 o 
   4   5  -8      190.91      204.09      9.16 o 
   5   5  -8        9.16       16.70      9.40 o 
   6   5  -8       33.40       43.77     10.24 o 
   7   5  -8      136.88       90.92     10.68 o 
  -5   6  -8       18.71       13.68     11.38 o 
  -4   6  -8        9.68       15.36      9.01 o 
  -3   6  -8      494.80      544.39     12.16 o 
  -2   6  -8       43.30       54.48      8.16 o 
  -1   6  -8        9.96       16.41      6.86 o 
   0   6  -8      812.74      886.59     12.51 o 
   1   6  -8       71.04       87.33      7.09 o 
   2   6  -8       96.44      128.26     10.98 o 
   3   6  -8      419.04      488.02     15.60 o 
   4   6  -8      101.93      126.56     10.66 o 
   5   6  -8       68.56       80.51     12.46 o 
   6   6  -8      312.34       43.95     13.85 o 
  -3   7  -8       12.29       14.73     11.07 o 
  -2   7  -8       64.48       48.76     11.50 o 
  -1   7  -8      494.36      521.35     15.65 o 
   0   7  -8      135.20      153.65      9.77 o 
   1   7  -8       57.22       65.20     12.97 o 
   2   7  -8      468.18      500.98     16.38 o 
   3   7  -8       14.22       10.89     11.45 o 
  -9   1  -7       29.69       33.96      8.55 o 
  -8   1  -7       60.18       76.54     12.46 o 
  -7   1  -7       20.20       21.39     16.87 o 
  -6   1  -7       91.15       98.53      7.72 o 
  -5   1  -7       55.55       54.26      8.10 o 
  -4   1  -7       56.55       57.47      6.58 o 
  -3   1  -7      539.83      578.15      8.63 o 
  -2   1  -7      231.48      231.88      7.22 o 
  -1   1  -7       13.85       21.12      5.30 o 
   0   1  -7      159.50      160.50      5.91 o 
   1   1  -7      343.45      335.29      8.26 o 
   2   1  -7       19.55       21.10      5.69 o 
   3   1  -7      623.65      615.69      7.55 o 
   4   1  -7      136.91      133.23      5.43 o 
   5   1  -7       11.27       15.91      6.87 o 
   6   1  -7      108.55      124.43     12.52 o 
   7   1  -7      135.14      136.98      7.82 o 
   8   1  -7       15.99       28.88      7.40 o 
   9   1  -7      107.49      123.31     29.58 o 
  -9   2  -7      124.34       86.48     10.06 o 
  -8   2  -7      237.45      253.38     11.17 o 
  -7   2  -7      832.23      913.54     35.08 o 
  -6   2  -7      166.81      169.33      9.14 o 
  -5   2  -7      362.24      386.72      9.42 o 
  -4   2  -7     3402.24     3512.17     71.53 o 
  -3   2  -7      307.76      327.37      7.56 o 
  -2   2  -7      813.44      818.72      8.70 o 
  -1   2  -7     4276.26     4184.49     96.76 o 
   0   2  -7      106.26      114.35      7.40 o 
   1   2  -7      423.08      414.27      7.52 o 
   2   2  -7     3976.21     4114.56     16.54 o 
   3   2  -7      312.93      330.32      7.06 o 
   4   2  -7      287.24      283.53      6.18 o 
   5   2  -7     2707.84     2946.23     36.46 o 
   6   2  -7       43.08       44.05      6.17 o 
   7   2  -7      174.70      204.66      8.45 o 
   8   2  -7      798.23      902.03     12.10 o 
   9   2  -7      132.69      141.37     17.83 o 
  -8   3  -7      105.61       93.47     10.07 o 
  -7   3  -7       18.87       22.05      8.63 o 
  -6   3  -7      127.64      144.03      9.91 o 
  -5   3  -7       89.92       84.10      8.11 o 
  -4   3  -7       53.95       56.57      6.82 o 
  -3   3  -7     1136.49     1182.05     23.06 o 
  -2   3  -7      209.72      225.32      6.11 o 
  -1   3  -7       12.35       10.02      4.96 o 
   0   3  -7      361.35      365.11      6.64 o 
   1   3  -7      236.59      243.09      9.23 o 
   2   3  -7       77.39       73.34      5.92 o 
   3   3  -7     2110.86     2188.68     21.18 o 
   4   3  -7       61.87       66.03      7.04 o 
   5   3  -7        3.92        9.30      6.73 o 
   6   3  -7      526.84      559.67     17.00 o 
   7   3  -7      245.78      247.36     11.27 o 
   8   3  -7        6.41       16.49      8.96 o 
   9   3  -7      472.55      486.24     13.93 o 
  -8   4  -7       75.97       68.89     10.20 o 
  -7   4  -7      302.61      355.31     12.76 o 
  -6   4  -7       60.14       54.28      8.45 o 
  -5   4  -7      105.70      116.93      9.47 o 
  -4   4  -7     1302.55     1372.56     11.86 o 
  -3   4  -7      118.20      109.61      7.61 o 
  -2   4  -7      127.92      125.38      6.60 o 
  -1   4  -7     1055.28     1073.69     10.93 o 
   0   4  -7      169.35      168.53      5.71 o 
   1   4  -7       60.94       47.31      6.87 o 
   2   4  -7     1329.53     1451.80     27.68 o 
   3   4  -7      137.64      135.28      8.67 o 
   4   4  -7       49.47       42.16      6.84 o 
   5   4  -7     1150.62     1264.87     43.29 o 
   6   4  -7       51.68       63.75      8.36 o 
   7   4  -7       29.37       40.35     10.17 o 
   8   4  -7      537.65      626.80     16.23 o 
  -7   5  -7       58.40       56.43     13.20 o 
  -6   5  -7      173.09      187.74     11.73 o 
  -5   5  -7      115.52      130.29     11.04 o 
  -4   5  -7       58.54       69.75      8.69 o 
  -3   5  -7      772.35      816.13     11.00 o 
  -2   5  -7      228.73      235.60      8.08 o 
  -1   5  -7      225.49      229.32     10.84 o 
   0   5  -7      229.55      239.29      7.05 o 
   1   5  -7      317.75      322.07      8.13 o 
   2   5  -7       90.56      108.84     11.77 o 
   3   5  -7      720.16      750.70     35.85 o 
   4   5  -7      246.29      279.81      9.80 o 
   5   5  -7      174.79      182.40      8.25 o 
   6   5  -7      174.52      193.81      9.73 o 
   7   5  -7      273.26      303.50     27.40 o 
  -6   6  -7       29.06       16.48     10.22 o 
  -5   6  -7       54.74       58.68     10.50 o 
  -4   6  -7      130.95      132.48      9.14 o 
  -3   6  -7       54.55       61.41      8.45 o 
  -2   6  -7      120.92      147.73     10.34 o 
  -1   6  -7       78.81       78.84      7.40 o 
   0   6  -7       82.60       91.31      8.08 o 
   1   6  -7       37.62       49.84      6.97 o 
   2   6  -7      186.70      194.81      8.27 o 
   3   6  -7        9.86       13.42     10.15 o 
   4   6  -7       91.64      110.78     11.02 o 
   5   6  -7       76.52       82.43     13.31 o 
   6   6  -7       68.05       77.86     11.24 o 
  -4   7  -7      210.93      227.41     13.35 o 
  -3   7  -7      366.78      385.38     11.91 o 
  -2   7  -7      291.38      290.69     11.81 o 
  -1   7  -7      354.24      395.72     14.67 o 
   0   7  -7      331.00      355.02     13.78 o 
   1   7  -7      337.87      378.53     12.70 o 
   2   7  -7      293.08      364.77     21.34 o 
   3   7  -7      327.61      347.90     25.54 o 
   4   7  -7      284.17      319.39     16.61 o 
   5   7  -7      187.89      180.05     13.64 o 
  -2   8  -7        0.87        4.12     13.98 o 
  -1   8  -7      127.97      117.30     12.59 o 
   0   8  -7        2.68        2.92     12.06 o 
   1   8  -7        3.44        3.17     16.40 o 
   2   8  -7       64.71       52.95     16.40 o 
 -10   0  -6       82.08       51.55     10.78 o 
  -9   0  -6      242.13      268.26     23.49 o 
  -8   0  -6      366.34      373.36     19.93 o 
  -7   0  -6      854.81      875.60     19.81 o 
  -6   0  -6     1058.14     1312.58     20.16 o 
  -5   0  -6     1162.39     1222.56     17.93 o 
  -4   0  -6      694.53      730.80     15.54 o 
  -3   0  -6      350.65      396.54     11.52 o 
  -2   0  -6     2617.03     2511.84     19.08 o 
  -1   0  -6     1466.62     1306.74     15.66 o 
   0   0  -6     3686.52     3610.31     22.33 o 
   1   0  -6     2551.70     2353.10     17.94 o 
   2   0  -6     1111.02     1044.30     12.28 o 
   3   0  -6      292.72      276.65      7.75 o 
   4   0  -6     2900.52     3118.89     20.39 o 
   5   0  -6      245.62      261.23      8.96 o 
   6   0  -6      669.86      707.89     13.63 o 
   7   0  -6      845.62      979.87     14.09 o 
   8   0  -6      100.28      108.23     16.10 o 
   9   0  -6       12.93        8.56     11.21 o 
  10   0  -6      661.18      734.88     19.30 o 
 -10   1  -6       68.58       30.61     11.00 o 
  -9   1  -6      478.38      496.46     12.18 o 
  -8   1  -6      464.73      472.37     11.07 o 
  -7   1  -6      612.79      620.20     17.04 o 
  -6   1  -6     1147.59     1311.76     12.32 o 
  -5   1  -6      936.47     1044.75     12.08 o 
  -4   1  -6     1432.31     1531.13     11.64 o 
  -3   1  -6     1771.38     1955.69     62.00 o 
  -2   1  -6     1993.33     1924.83     11.93 o 
  -1   1  -6     4492.18     4410.10     79.25 o 
   0   1  -6     2244.89     2103.62     12.28 o 
   1   1  -6     1998.48     1865.28     16.35 o 
   2   1  -6     4931.87     4765.23     74.75 o 
   3   1  -6     1553.56     1524.27     10.66 o 
   4   1  -6     1002.38     1019.41      9.11 o 
   5   1  -6     2895.68     3091.28     25.00 o 
   6   1  -6      461.96      471.14      7.95 o 
   7   1  -6      495.34      552.76     18.75 o 
   8   1  -6     1470.14     1611.84     15.92 o 
   9   1  -6      227.31      275.98     11.35 o 
  10   1  -6      162.41      149.18     29.35 o 
  -9   2  -6       65.16       65.38      7.64 o 
  -8   2  -6       26.85       23.39      9.96 o 
  -7   2  -6      200.02      210.21      8.60 o 
  -6   2  -6      368.25      415.19     12.15 o 
  -5   2  -6       70.03       70.94      7.16 o 
  -4   2  -6      122.35      133.87      7.31 o 
  -3   2  -6       30.85       28.67      5.72 o 
  -2   2  -6      276.57      280.36      6.80 o 
  -1   2  -6      182.76      195.37      8.90 o 
   0   2  -6     1348.14     1351.00     11.01 o 
   1   2  -6      325.04      335.12      6.55 o 
   2   2  -6      314.29      323.58      5.89 o 
   3   2  -6       16.00       19.78      7.09 o 
   4   2  -6      497.03      547.12     18.63 o 
   5   2  -6       46.91       47.41      6.13 o 
   6   2  -6      488.05      523.73     23.30 o 
   7   2  -6      151.84      172.79     10.88 o 
   8   2  -6       78.57       87.36     11.38 o 
   9   2  -6       44.16       48.59      9.83 o 
  10   2  -6      170.97      148.01     13.58 o 
  -9   3  -6       21.22       20.72      8.32 o 
  -8   3  -6       40.71       42.29      8.23 o 
  -7   3  -6      100.57      111.21      9.27 o 
  -6   3  -6       18.81       17.23     10.16 o 
  -5   3  -6       65.49       59.97      8.21 o 
  -4   3  -6       28.69       24.10      6.54 o 
  -3   3  -6       97.48       99.14      6.70 o 
  -2   3  -6      176.76      177.26      6.89 o 
  -1   3  -6      222.09      226.97      7.01 o 
   0   3  -6       16.80       19.20      5.75 o 
   1   3  -6       30.14       30.01      4.98 o 
   2   3  -6       14.36       20.69      5.75 o 
   3   3  -6        9.77        7.17      5.71 o 
   4   3  -6       91.68       80.46      7.39 o 
   5   3  -6      103.44      100.32      5.69 o 
   6   3  -6        1.93        1.02      6.28 o 
   7   3  -6        5.81        6.14      6.49 o 
   8   3  -6       27.16       31.40      8.12 o 
   9   3  -6       20.53       18.71     11.40 o 
  -9   4  -6       53.56       43.93     10.84 o 
  -8   4  -6       98.16      105.05      9.26 o 
  -7   4  -6       60.55       58.32      8.88 o 
  -6   4  -6       68.46       72.82      8.60 o 
  -5   4  -6      329.37      344.66     10.88 o 
  -4   4  -6      181.53      177.84      8.27 o 
  -3   4  -6      112.58      110.08      6.70 o 
  -2   4  -6      475.63      481.82     10.90 o 
  -1   4  -6      155.83      146.48      6.50 o 
   0   4  -6       57.07       53.11      7.01 o 
   1   4  -6      569.59      576.55      7.90 o 
   2   4  -6      230.15      233.25      6.21 o 
   3   4  -6       44.21       39.66      5.20 o 
   4   4  -6      506.50      517.07      8.81 o 
   5   4  -6      145.70      145.95      7.92 o 
   6   4  -6       16.82       23.71      8.97 o 
   7   4  -6      193.34      205.08     10.13 o 
   8   4  -6       71.69       86.34     15.76 o 
   9   4  -6       17.68       23.51     13.05 o 
  -8   5  -6      186.85      162.89      9.04 o 
  -7   5  -6       21.71       20.71     10.07 o 
  -6   5  -6      204.79      221.53     10.52 o 
  -5   5  -6      209.33      233.02      9.09 o 
  -4   5  -6      116.83      118.57      8.11 o 
  -3   5  -6      514.94      531.94     13.00 o 
  -2   5  -6      804.34      829.08     16.01 o 
  -1   5  -6      171.70      176.35      6.66 o 
   0   5  -6      564.70      585.53     15.64 o 
   1   5  -6      474.47      486.17      8.19 o 
   2   5  -6      467.86      502.09     10.43 o 
   3   5  -6      553.03      580.81     16.33 o 
   4   5  -6      430.62      479.85      8.85 o 
   5   5  -6      288.74      325.54     21.50 o 
   6   5  -6      314.83      346.33     12.87 o 
   7   5  -6      226.43      292.14     12.34 o 
   8   5  -6      299.01      401.14     17.09 o 
  -7   6  -6      107.22       99.32     10.48 o 
  -6   6  -6      118.88      132.99     11.70 o 
  -5   6  -6      277.42      291.04     10.81 o 
  -4   6  -6       76.77       76.36      7.73 o 
  -3   6  -6       30.93       32.80      8.36 o 
  -2   6  -6      368.44      364.37     13.61 o 
  -1   6  -6       87.69       88.73      8.55 o 
   0   6  -6      238.18      214.24      9.51 o 
   1   6  -6      353.75      347.36     16.81 o 
   2   6  -6       94.21      106.54      9.29 o 
   3   6  -6        1.73        1.78      6.27 o 
   4   6  -6      314.98      323.35     10.56 o 
   5   6  -6        7.68       14.85      9.82 o 
   6   6  -6      137.58      139.82     12.73 o 
   7   6  -6      118.29      126.48     17.39 o 
  -6   7  -6      159.36      114.99      9.66 o 
  -5   7  -6       45.99       42.56      9.67 o 
  -4   7  -6      191.44      215.79     11.80 o 
  -3   7  -6      176.41      189.03     10.84 o 
  -2   7  -6       70.73       81.55     11.29 o 
  -1   7  -6      486.69      502.99     13.36 o 
   0   7  -6      225.63      240.29     12.70 o 
   1   7  -6       66.55       73.44     11.36 o 
   2   7  -6      431.07      466.82     14.18 o 
   3   7  -6      176.11      196.43     13.01 o 
   4   7  -6       37.49       51.83     14.58 o 
   5   7  -6      337.38      371.00     18.89 o 
   6   7  -6       46.99       48.08     12.66 o 
  -4   8  -6      267.32      191.72     15.03 o 
  -3   8  -6      319.36      296.36     15.92 o 
  -2   8  -6       14.65       14.99     16.31 o 
  -1   8  -6      336.79      347.80     14.82 o 
   0   8  -6      882.37      967.91     23.05 o 
   1   8  -6       11.19       17.63     11.71 o 
   2   8  -6      417.26      461.97     20.69 o 
   3   8  -6      329.16      353.77     23.29 o 
   4   8  -6       31.41       21.75     21.74 o 
 -10   1  -5      246.60      220.07     22.22 o 
  -9   1  -5      164.52      189.00      8.02 o 
  -8   1  -5        7.36       10.25      5.75 o 
  -7   1  -5      214.87      236.13     12.06 o 
  -6   1  -5      275.30      318.05     10.72 o 
  -5   1  -5        7.30        3.69      6.43 o 
  -4   1  -5     1175.67     1217.99     11.74 o 
  -3   1  -5     1726.96     1724.21     36.94 o 
  -2   1  -5        9.02       16.05      5.14 o 
  -1   1  -5      929.58      805.28      9.02 o 
   0   1  -5      560.83      474.64      6.94 o 
   1   1  -5       48.01       37.24      4.25 o 
   2   1  -5      746.71      649.00      8.50 o 
   3   1  -5     2015.38     1986.26     28.43 o 
   4   1  -5      101.04      108.00      5.36 o 
   5   1  -5      724.84      713.97      9.05 o 
   6   1  -5      312.96      312.75      7.67 o 
   7   1  -5       77.30       76.13      7.85 o 
   8   1  -5      171.62      188.67      7.78 o 
   9   1  -5      231.32      271.07     10.58 o 
  10   1  -5       59.94       77.01     10.25 o 
 -10   2  -5      111.07       98.93      7.84 o 
  -9   2  -5      349.33      360.65     15.07 o 
  -8   2  -5       40.84       37.98      7.27 o 
  -7   2  -5       99.31       92.15      9.09 o 
  -6   2  -5      864.66      940.44     11.81 o 
  -5   2  -5      117.83      128.58      6.95 o 
  -4   2  -5      284.89      321.28      8.71 o 
  -3   2  -5     2702.38     2765.18     15.12 o 
  -2   2  -5      113.21      128.89      5.32 o 
  -1   2  -5       42.46       51.96      5.26 o 
   0   2  -5     1099.25     1029.15     20.09 o 
   1   2  -5      383.57      408.07      6.62 o 
   2   2  -5       24.88       35.05      4.81 o 
   3   2  -5     2498.08     2622.03     18.30 o 
   4   2  -5      732.22      728.54     11.55 o 
   5   2  -5       55.61       61.61      7.73 o 
   6   2  -5      550.33      590.47     15.41 o 
   7   2  -5       38.00       33.99     10.08 o 
   8   2  -5       42.87       39.67      7.12 o 
   9   2  -5      338.08      382.31     11.26 o 
  10   2  -5      228.71      272.01     12.39 o 
 -10   3  -5      723.92      410.00     20.04 o 
  -9   3  -5      605.61      636.64     23.32 o 
  -8   3  -5       47.20       62.50      7.23 o 
  -7   3  -5      661.80      697.39     17.55 o 
  -6   3  -5     1110.59     1209.56     31.60 o 
  -5   3  -5      103.18      103.08      6.70 o 
  -4   3  -5     4047.78     4455.39    159.24 o 
  -3   3  -5     5942.02     6399.20     73.67 o 
  -2   3  -5      133.56      112.83      6.89 o 
  -1   3  -5     4511.36     4506.40     27.39 o 
   0   3  -5     2204.65     2015.24     20.10 o 
   1   3  -5      727.65      663.03      8.37 o 
   2   3  -5     4408.81     4392.14     19.60 o 
   3   3  -5     6218.48     6574.80     65.81 o 
   4   3  -5      518.90      524.75      7.94 o 
   5   3  -5     3527.34     3535.73     22.91 o 
   6   3  -5      793.36      894.84     11.60 o 
   7   3  -5      426.33      453.89     11.91 o 
   8   3  -5      825.56      953.94     17.23 o 
   9   3  -5      716.20      873.95     40.79 o 
  10   3  -5      208.84      226.70     14.16 o 
  -9   4  -5      429.06      409.53     20.10 o 
  -8   4  -5       12.94       15.76      7.90 o 
  -7   4  -5       12.18       14.31      8.87 o 
  -6   4  -5      622.63      677.70     20.23 o 
  -5   4  -5       40.19       50.99      8.45 o 
  -4   4  -5      241.03      251.55      7.11 o 
  -3   4  -5     2493.12     2552.62     33.13 o 
  -2   4  -5      111.17       98.08      6.63 o 
  -1   4  -5      288.66      289.60      8.71 o 
   0   4  -5     1105.58     1097.34     10.62 o 
   1   4  -5      114.20      106.53      7.55 o 
   2   4  -5      724.95      763.65      9.98 o 
   3   4  -5     2255.36     2373.93     64.93 o 
   4   4  -5      136.31      144.02      6.94 o 
   5   4  -5      484.29      497.69      8.19 o 
   6   4  -5      709.24      770.13     29.33 o 
   7   4  -5      122.65      124.60      9.17 o 
   8   4  -5      291.05      336.08     26.16 o 
   9   4  -5      307.31      348.75     13.26 o 
  -8   5  -5       39.87       41.37      8.41 o 
  -7   5  -5      192.51      218.91      9.48 o 
  -6   5  -5       52.80       70.68      7.94 o 
  -5   5  -5       94.76      101.69      8.80 o 
  -4   5  -5      998.89     1001.69     16.59 o 
  -3   5  -5      500.35      506.85     10.04 o 
  -2   5  -5       83.02       83.11      7.61 o 
  -1   5  -5     1021.88     1014.84     11.26 o 
   0   5  -5       38.81       38.10      5.20 o 
   1   5  -5       47.86       46.61      7.27 o 
   2   5  -5     1072.77     1106.15     15.09 o 
   3   5  -5      853.61      905.21     20.11 o 
   4   5  -5      108.42      110.04      7.24 o 
   5   5  -5      820.65      875.60     12.50 o 
   6   5  -5       39.84       52.23      8.42 o 
   7   5  -5       50.37       65.11     11.19 o 
   8   5  -5      284.71      348.29     16.01 o 
   9   5  -5      212.84      211.09     14.85 o 
  -8   6  -5      113.95       69.80     13.85 o 
  -7   6  -5      104.61      119.81      9.01 o 
  -6   6  -5      153.39      160.82      8.73 o 
  -5   6  -5      218.36      234.81      9.35 o 
  -4   6  -5      304.42      329.57      9.06 o 
  -3   6  -5      552.46      541.03     10.37 o 
  -2   6  -5      389.84      378.33      9.32 o 
  -1   6  -5      338.80      331.74     11.01 o 
   0   6  -5      248.03      251.45      9.02 o 
   1   6  -5      490.51      505.88     11.88 o 
   2   6  -5      527.62      544.49     15.47 o 
   3   6  -5      279.84      285.20     16.82 o 
   4   6  -5      320.17      337.36     13.04 o 
   5   6  -5      273.14      300.08     13.74 o 
   6   6  -5      121.02      138.26     11.98 o 
   7   6  -5      287.99      347.11     17.16 o 
   8   6  -5      222.98      225.19     25.78 o 
  -6   7  -5       43.09       47.95      9.98 o 
  -5   7  -5       32.80       25.76      9.51 o 
  -4   7  -5       45.98       45.45      9.48 o 
  -3   7  -5       68.39       73.79     10.42 o 
  -2   7  -5       72.34       69.69     10.70 o 
  -1   7  -5       83.90       73.81     11.53 o 
   0   7  -5      104.48      106.03     11.27 o 
   1   7  -5       30.78       35.46     10.35 o 
   2   7  -5       74.01       75.46     12.57 o 
   3   7  -5       78.69       74.67     10.13 o 
   4   7  -5       62.27       68.09      9.58 o 
   5   7  -5       67.34       85.75     16.15 o 
   6   7  -5       54.13       47.57     21.47 o 
   7   7  -5       23.13       17.50     17.86 o 
  -5   8  -5       47.46       26.83     11.83 o 
  -4   8  -5       80.72       83.44     16.64 o 
  -3   8  -5      115.27      104.33     17.56 o 
  -2   8  -5       95.85      108.38     16.77 o 
  -1   8  -5       52.14       53.48     16.40 o 
   0   8  -5      111.30      105.63     12.71 o 
   1   8  -5       85.17       98.00     17.67 o 
   2   8  -5      100.30      126.45     19.17 o 
   3   8  -5      179.03      182.87     21.36 o 
   4   8  -5       82.23       87.65     15.87 o 
   5   8  -5       18.76        9.34     26.00 o 
  -1   9  -5       75.85       60.98     20.02 o 
   0   9  -5       21.39       17.29     20.55 o 
   1   9  -5      128.36      120.00     28.61 o 
   2   9  -5       66.09       46.16     30.85 o 
 -11   0  -4      375.84      254.99     23.66 o 
 -10   0  -4      220.31      212.77     20.13 o 
  -9   0  -4      256.02      250.00     10.80 o 
  -8   0  -4      834.33      849.01     35.72 o 
  -7   0  -4     1552.02     1750.77     56.12 o 
  -6   0  -4      661.40      742.67     15.10 o 
  -5   0  -4     1158.52     1264.74     16.84 o 
  -4   0  -4     1012.79     1000.37     14.78 o 
  -3   0  -4     1181.59     1164.30     16.82 o 
  -2   0  -4     1953.40     1872.53     18.64 o 
  -1   0  -4     1971.19     1749.36     18.08 o 
   0   0  -4     4599.31     4032.19     28.25 o 
   1   0  -4     1844.00     1656.15     18.37 o 
   2   0  -4     2595.61     2315.86     20.78 o 
   3   0  -4     2194.24     2021.19     19.04 o 
   4   0  -4      863.17      829.25     13.53 o 
   5   0  -4     1611.63     1687.42     17.59 o 
   6   0  -4     2705.76     2775.44     21.33 o 
   7   0  -4      455.29      438.58     11.14 o 
   8   0  -4     1816.25     1948.42     22.65 o 
   9   0  -4      659.55      730.33     16.48 o 
  10   0  -4       72.50       86.84     14.21 o 
  11   0  -4      654.67      660.98     25.28 o 
 -11   1  -4       64.98       30.31     14.16 o 
 -10   1  -4       73.48       76.42      7.12 o 
  -9   1  -4      435.17      421.57     15.44 o 
  -8   1  -4      132.48      147.83      6.52 o 
  -7   1  -4      174.76      184.53      9.94 o 
  -6   1  -4     2332.09     2518.95     53.79 o 
  -5   1  -4      677.93      687.91     21.45 o 
  -4   1  -4      728.22      750.30     10.79 o 
  -3   1  -4      838.19      717.21      8.94 o 
  -2   1  -4      647.09      551.23      8.46 o 
  -1   1  -4     1158.07     1082.67     12.08 o 
   0   1  -4    11454.21    10428.90    281.71 o 
   1   1  -4      623.24      471.84      7.29 o 
   2   1  -4      512.75      478.52      7.11 o 
   3   1  -4      552.81      460.51      6.96 o 
   4   1  -4     1282.21     1208.55     21.57 o 
   5   1  -4      579.84      640.71      8.42 o 
   6   1  -4     2001.27     2092.14     16.32 o 
   7   1  -4       43.67       45.48      6.88 o 
   8   1  -4      149.70      166.99      8.01 o 
   9   1  -4      243.66      277.22     11.32 o 
  10   1  -4      323.83      382.90     11.51 o 
  11   1  -4      110.59       96.53     11.52 o 
 -10   2  -4       79.21       74.03      9.05 o 
  -9   2  -4       78.07       82.34      6.56 o 
  -8   2  -4      329.99      332.14      9.16 o 
  -7   2  -4     1027.90     1084.70     27.66 o 
  -6   2  -4      292.40      312.41      9.70 o 
  -5   2  -4      547.74      655.42     11.12 o 
  -4   2  -4     1300.71     1368.94     32.87 o 
  -3   2  -4      325.72      326.51      6.97 o 
  -2   2  -4      688.24      685.38      8.69 o 
  -1   2  -4     5648.52     5917.56    131.07 o 
   0   2  -4     1407.37     1396.36     25.86 o 
   1   2  -4      569.18      527.79      7.59 o 
   2   2  -4     4844.91     4855.05     54.58 o 
   3   2  -4      144.29      128.52      5.71 o 
   4   2  -4       13.15       16.92      5.00 o 
   5   2  -4     2195.08     2190.87     21.16 o 
   6   2  -4      623.96      718.77      9.94 o 
   7   2  -4       85.49       86.51      7.34 o 
   8   2  -4      978.67     1047.11     31.19 o 
   9   2  -4       43.30       61.74     10.26 o 
  10   2  -4        3.19       -2.15     16.22 o 
  11   2  -4      258.07      173.20     16.93 o 
 -10   3  -4       75.14       60.53      8.33 o 
  -9   3  -4      185.66      168.94      7.27 o 
  -8   3  -4       59.22       64.75      6.77 o 
  -7   3  -4      210.27      208.30      9.70 o 
  -6   3  -4     1232.53     1346.75     21.30 o 
  -5   3  -4      307.55      312.89     14.83 o 
  -4   3  -4      785.43      803.93     11.26 o 
  -3   3  -4     1632.41     1654.95     33.67 o 
  -2   3  -4      498.72      467.18      8.98 o 
  -1   3  -4      575.02      524.91      8.36 o 
   0   3  -4     4526.13     4629.57     42.50 o 
   1   3  -4      916.42      887.14     10.52 o 
   2   3  -4      903.90      876.05      9.47 o 
   3   3  -4     1616.95     1662.29     29.08 o 
   4   3  -4      552.25      559.09      9.69 o 
   5   3  -4      206.74      235.13      8.04 o 
   6   3  -4      791.35      823.19     26.15 o 
   7   3  -4      217.06      245.25     10.38 o 
   8   3  -4       76.44       86.96      7.87 o 
   9   3  -4      164.63      176.88      9.80 o 
  10   3  -4       86.51      103.45     12.17 o 
  -9   4  -4       61.88       57.44      8.25 o 
  -8   4  -4      165.88      179.47      9.89 o 
  -7   4  -4       88.19       91.02      7.24 o 
  -6   4  -4      105.63      106.28      7.66 o 
  -5   4  -4      256.59      277.48     13.12 o 
  -4   4  -4      303.43      323.46     10.66 o 
  -3   4  -4      396.03      410.40      9.08 o 
  -2   4  -4      842.82      847.47     10.90 o 
  -1   4  -4      496.39      456.80      8.24 o 
   0   4  -4      418.20      434.55      8.66 o 
   1   4  -4      396.31      372.99      7.21 o 
   2   4  -4      687.65      676.45     10.08 o 
   3   4  -4      603.53      622.68     10.73 o 
   4   4  -4      491.00      508.21      9.68 o 
   5   4  -4      415.94      416.52      9.39 o 
   6   4  -4      193.24      216.26      9.60 o 
   7   4  -4      101.27      118.34      9.71 o 
   8   4  -4      200.89      237.13     11.58 o 
   9   4  -4      162.91      198.23     12.89 o 
  10   4  -4       54.25       35.24     23.48 o 
  -9   5  -4       80.84       68.29      8.71 o 
  -8   5  -4       93.59       97.15      8.64 o 
  -7   5  -4      221.26      254.35      9.06 o 
  -6   5  -4      201.20      222.22     10.67 o 
  -5   5  -4      556.07      579.45     15.79 o 
  -4   5  -4      830.06      875.84     41.71 o 
  -3   5  -4      254.91      247.78      9.14 o 
  -2   5  -4      672.55      653.74     11.21 o 
  -1   5  -4      894.51      842.93     11.52 o 
   0   5  -4     1042.23      974.38     12.06 o 
   1   5  -4     1199.58     1209.56     14.13 o 
   2   5  -4     1136.72     1149.85     13.95 o 
   3   5  -4       99.36       93.47      7.21 o 
   4   5  -4     1019.34     1022.02     13.48 o 
   5   5  -4      550.29      589.91     15.43 o 
   6   5  -4      203.86      244.61     13.27 o 
   7   5  -4      224.24      244.50     14.55 o 
   8   5  -4      227.42      271.03     12.17 o 
   9   5  -4       50.11       61.65     24.49 o 
  -8   6  -4      312.85      316.91     11.22 o 
  -7   6  -4      461.73      449.36     10.80 o 
  -6   6  -4      175.01      202.13      8.92 o 
  -5   6  -4      377.87      379.25      9.47 o 
  -4   6  -4      607.13      570.42      9.99 o 
  -3   6  -4      328.56      333.60     14.87 o 
  -2   6  -4      763.30      784.63     39.49 o 
  -1   6  -4     1346.19     1281.45     15.97 o 
   0   6  -4      534.26      551.73     12.33 o 
   1   6  -4      448.70      436.45     10.29 o 
   2   6  -4     1502.06     1444.80     22.22 o 
   3   6  -4      313.76      308.96     11.59 o 
   4   6  -4      270.32      273.17     20.72 o 
   5   6  -4      718.23      766.23     22.83 o 
   6   6  -4      299.14      366.00     22.07 o 
   7   6  -4      173.10      192.62     23.31 o 
   8   6  -4      530.38      615.72     27.40 o 
  -7   7  -4        0.27        2.95     11.74 o 
  -6   7  -4      689.82      729.88     28.56 o 
  -5   7  -4       66.55       76.04      8.87 o 
  -4   7  -4       17.22       22.69     10.24 o 
  -3   7  -4      486.95      466.86     15.27 o 
  -2   7  -4       76.19       87.14     12.23 o 
  -1   7  -4       34.71       36.83     11.79 o 
   0   7  -4     1582.20     1551.04     23.66 o 
   1   7  -4      145.81      157.06     13.75 o 
   2   7  -4      104.42       96.81     10.28 o 
   3   7  -4      482.87      488.03     18.26 o 
   4   7  -4      178.00      205.80     19.00 o 
   5   7  -4       90.96       98.21     14.04 o 
   6   7  -4      612.95      729.21     28.19 o 
   7   7  -4       57.32       69.02     19.05 o 
  -5   8  -4       52.44       59.20     13.42 o 
  -4   8  -4      223.25      250.01     12.71 o 
  -3   8  -4        2.39        7.19     14.05 o 
  -2   8  -4       97.57      105.80     14.99 o 
  -1   8  -4      509.78      538.23     19.46 o 
   0   8  -4       12.33       11.14     17.58 o 
   1   8  -4      195.27      220.17     18.43 o 
   2   8  -4      314.77      345.52     21.68 o 
   3   8  -4       26.38       38.00     22.83 o 
   4   8  -4       73.37       76.29     25.49 o 
   5   8  -4      243.13      294.27     31.53 o 
   6   8  -4       22.48       14.48     27.95 o 
  -3   9  -4      369.93      277.88     27.69 o 
  -2   9  -4       39.63       39.48     20.54 o 
  -1   9  -4       41.38       38.62     23.34 o 
   0   9  -4      858.12      791.15     69.32 o 
 -11   1  -3       40.92       31.76      8.32 o 
 -10   1  -3       32.67       35.62      7.41 o 
  -9   1  -3       51.58       57.44      5.80 o 
  -8   1  -3       74.34       75.72      7.17 o 
  -7   1  -3       35.95       29.44      5.50 o 
  -6   1  -3      191.82      187.33      7.55 o 
  -5   1  -3      571.21      600.60     10.52 o 
  -4   1  -3      115.40      128.18      6.61 o 
  -3   1  -3      445.37      389.23      8.04 o 
  -2   1  -3      561.01      506.01     24.99 o 
  -1   1  -3      521.91      572.74     16.01 o 
   0   1  -3      987.32      937.66     24.33 o 
   1   1  -3     1650.85     1575.25     13.75 o 
   2   1  -3      703.07      728.23     12.11 o 
   3   1  -3     1121.85     1007.99     10.54 o 
   4   1  -3     1408.58     1488.45     11.74 o 
   5   1  -3       31.90       33.21      4.97 o 
   6   1  -3      555.61      549.08     12.54 o 
   7   1  -3      268.95      297.39     10.30 o 
   8   1  -3       61.02       58.09      8.15 o 
   9   1  -3      173.66      181.76      8.35 o 
  10   1  -3      249.65      283.71      9.73 o 
 -11   2  -3       31.89       16.70      8.20 o 
 -10   2  -3      333.42      306.64     12.65 o 
  -9   2  -3      729.92      738.81     31.89 o 
  -8   2  -3       97.69       96.95      6.59 o 
  -7   2  -3      239.19      242.43      8.54 o 
  -6   2  -3      895.67     1011.30     34.29 o 
  -5   2  -3      537.45      563.75     11.40 o 
  -4   2  -3     1047.21     1186.56     13.68 o 
  -3   2  -3     5339.24     5601.85     90.01 o 
  -2   2  -3      956.01      879.45     10.94 o 
  -1   2  -3     1151.05     1079.32     11.65 o 
   0   2  -3      883.23      776.58     10.28 o 
   1   2  -3     1119.44      981.08     11.23 o 
   2   2  -3      846.99      769.67     11.29 o 
   3   2  -3     6309.09     6221.58     25.79 o 
   4   2  -3      842.65      842.36      9.46 o 
   5   2  -3      514.93      529.60     23.12 o 
   6   2  -3      749.19      784.73     12.14 o 
   7   2  -3      645.03      711.67     16.72 o 
   8   2  -3      256.98      283.92      9.32 o 
   9   2  -3      717.19      824.62     16.88 o 
  10   2  -3      229.34      259.75     15.63 o 
 -10   3  -3      282.79      303.16     19.47 o 
  -9   3  -3      449.21      418.24     15.89 o 
  -8   3  -3      545.64      559.78     23.24 o 
  -7   3  -3      137.86      143.82      9.17 o 
  -6   3  -3     1368.59     1460.78     41.65 o 
  -5   3  -3     2531.56     2868.95     49.51 o 
  -4   3  -3     2376.05     2398.31     52.51 o 
  -3   3  -3     3642.51     3613.65    102.56 o 
  -2   3  -3     2108.76     1930.46     60.51 o 
  -1   3  -3     2375.97     2031.30     59.34 o 
   0   3  -3     4857.58     4576.16     26.69 o 
   1   3  -3     2488.34     2395.38     60.61 o 
   2   3  -3     2153.11     1948.73     45.15 o 
   3   3  -3     2932.78     2743.77     17.27 o 
   4   3  -3     2019.05     2146.07     25.08 o 
   5   3  -3     1751.41     1862.44     14.46 o 
   6   3  -3     1202.39     1236.90     24.90 o 
   7   3  -3      213.24      241.77      8.92 o 
   8   3  -3      476.95      550.29     15.61 o 
   9   3  -3      206.39      236.94     11.52 o 
  10   3  -3      394.40      445.38     16.99 o 
 -10   4  -3      244.68      208.08      8.21 o 
  -9   4  -3      966.81      986.03     53.73 o 
  -8   4  -3       20.60       20.88      7.29 o 
  -7   4  -3      133.38      124.58      7.06 o 
  -6   4  -3     1619.01     1784.81     53.84 o 
  -5   4  -3       34.08       36.33      7.44 o 
  -4   4  -3      874.64      975.18     59.47 o 
  -3   4  -3     9989.34    11337.24    415.67 o 
  -2   4  -3      374.48      369.37      9.07 o 
  -1   4  -3     1000.43      984.00     12.53 o 
   0   4  -3     3630.02     3458.59    162.70 o 
   1   4  -3     1017.11      974.59     12.07 o 
   2   4  -3      577.13      554.34     10.39 o 
   3   4  -3    10354.05    10167.47    862.06 o 
   4   4  -3      947.59     1000.69     14.38 o 
   5   4  -3      674.82      674.51     29.92 o 
   6   4  -3     1439.75     1564.68     61.52 o 
   7   4  -3      766.88      839.97     50.61 o 
   8   4  -3      220.04      249.21     19.84 o 
   9   4  -3      972.61     1168.91     26.04 o 
  -9   5  -3      242.26      227.73     14.76 o 
  -8   5  -3      310.08      300.58     12.36 o 
  -7   5  -3      233.70      249.60     10.28 o 
  -6   5  -3      260.11      284.39      8.08 o 
  -5   5  -3      787.42      833.38     26.24 o 
  -4   5  -3     1823.13     1862.65     33.96 o 
  -3   5  -3      880.70      898.36     34.86 o 
  -2   5  -3     1388.33     1391.55     84.48 o 
  -1   5  -3     1771.49     1645.03     25.09 o 
   0   5  -3      549.73      524.27     10.58 o 
   1   5  -3      738.11      687.53     12.62 o 
   2   5  -3     3157.71     3029.10    185.63 o 
   3   5  -3      411.00      413.87     15.70 o 
   4   5  -3      708.84      755.63     13.95 o 
   5   5  -3     1726.23     1746.34     68.08 o 
   6   5  -3      108.72      118.85     12.49 o 
   7   5  -3       48.36       58.81     16.88 o 
   8   5  -3      769.85      863.23     19.52 o 
   9   5  -3       63.41       66.81     15.48 o 
  -8   6  -3       52.86       55.69      7.87 o 
  -7   6  -3       38.73       36.02      6.97 o 
  -6   6  -3      106.34      121.74      8.81 o 
  -5   6  -3      119.50      124.97      7.60 o 
  -4   6  -3       54.15       57.75      7.74 o 
  -3   6  -3      578.24      559.01     30.09 o 
  -2   6  -3      131.17      125.51      8.97 o 
  -1   6  -3       93.25      101.57     11.04 o 
   0   6  -3      221.78      222.12     12.34 o 
   1   6  -3       76.83       71.83     11.00 o 
   2   6  -3       36.12       40.60     11.41 o 
   3   6  -3      940.43      980.65     20.25 o 
   4   6  -3       59.20       63.03     15.74 o 
   5   6  -3       58.55       59.19     16.92 o 
   6   6  -3      204.65      249.93     22.20 o 
   7   6  -3       10.09        2.64     19.77 o 
   8   6  -3       23.66       50.48     22.18 o 
  -7   7  -3       93.93       82.03      9.87 o 
  -6   7  -3      183.56      200.61     13.59 o 
  -5   7  -3      248.97      255.56     11.83 o 
  -4   7  -3      258.04      254.94     10.24 o 
  -3   7  -3      243.57      255.51     46.74 o 
  -2   7  -3      198.22      182.31     13.59 o 
  -1   7  -3       91.56       92.46     12.83 o 
   0   7  -3      191.02      200.32     14.66 o 
   1   7  -3      408.68      389.49     18.11 o 
   2   7  -3      301.26      316.31     18.80 o 
   3   7  -3      223.04      231.33     19.49 o 
   4   7  -3      144.16      147.67     18.90 o 
   5   7  -3       61.26       62.19     21.70 o 
   6   7  -3       30.31       42.88     22.78 o 
  -6   8  -3       78.78       57.79     11.74 o 
  -5   8  -3        7.28        5.47     14.71 o 
  -4   8  -3        9.50       13.30     14.07 o 
  -3   8  -3      121.88      116.61     12.88 o 
  -2   8  -3       41.85       47.54     15.07 o 
  -1   8  -3       66.31       69.65     15.80 o 
   0   8  -3      149.58      138.10     25.74 o 
   1   8  -3       31.09       27.80     33.28 o 
   2   8  -3       64.64       72.69     33.98 o 
   3   8  -3      147.01      141.67     29.32 o 
   4   8  -3       65.51       71.49     25.87 o 
  -4   9  -3      135.14       91.47     18.08 o 
  -3   9  -3       60.46       70.50     19.30 o 
 -11   0  -2       20.55       20.42     10.50 o 
 -10   0  -2      156.02      155.79     12.20 o 
  -9   0  -2       83.65       73.28      8.62 o 
  -8   0  -2       70.89       58.06      9.54 o 
  -7   0  -2     1455.75     1487.31    134.72 o 
  -6   0  -2      433.08      444.88     19.20 o 
  -5   0  -2      129.61      186.27     14.30 o 
  -4   0  -2     2428.66     2558.64     27.64 o 
  -3   0  -2      855.73     1073.65     20.52 o 
  -2   0  -2      998.01     1192.77     20.22 o 
  -1   0  -2    11124.25    13760.04     82.20 o 
   0   0  -2     3233.70     3318.97     36.09 o 
   1   0  -2     1087.32     1340.54     20.65 o 
   2   0  -2    11768.66    14450.99     72.78 o 
   3   0  -2       10.39        1.41      5.99 o 
   4   0  -2       22.77       31.92     10.33 o 
   5   0  -2     5219.50     4965.00     32.63 o 
   6   0  -2     1274.65     1231.14     18.91 o 
   7   0  -2      907.41     1072.13     16.74 o 
   8   0  -2     1952.51     2113.63     20.85 o 
   9   0  -2      327.56      354.48     13.07 o 
 -11   1  -2      346.77      340.30      9.72 o 
 -10   1  -2      353.87      358.63     11.39 o 
  -9   1  -2      668.84      633.18     33.30 o 
  -8   1  -2      802.39      753.49     41.71 o 
  -7   1  -2     3095.69     3031.71    144.49 o 
  -6   1  -2     3548.51     3656.05    154.28 o 
  -5   1  -2     1665.90     1789.10     51.49 o 
  -4   1  -2     3472.97     3585.32     53.24 o 
  -3   1  -2     2197.74     2217.89     19.62 o 
  -2   1  -2     2417.29     2660.54     47.82 o 
  -1   1  -2    11977.94    16005.06    454.18 o 
   0   1  -2    19392.71    18132.38    102.15 o 
   1   1  -2     1733.15     1879.36     17.75 o 
   2   1  -2    10383.66    11798.79    250.83 o 
   3   1  -2     1624.08     1439.18     16.65 o 
   4   1  -2      266.74      280.98      7.23 o 
   5   1  -2     2331.43     2270.15     16.21 o 
   6   1  -2     4999.66     5380.82    200.36 o 
   7   1  -2        7.00       21.53     12.45 o 
   8   1  -2     1410.26     1493.85     29.48 o 
   9   1  -2      881.78      987.20     16.39 o 
 -11   2  -2       27.50       23.36      8.40 o 
 -10   2  -2       59.07       59.44      6.04 o 
  -9   2  -2      180.88      169.55      7.54 o 
  -8   2  -2      119.29      114.99      7.56 o 
  -7   2  -2      641.72      644.73     28.96 o 
  -6   2  -2     1281.30     1386.15     44.29 o 
  -5   2  -2      277.78      300.58      9.07 o 
  -4   2  -2      909.03      958.22     35.88 o 
  -3   2  -2      445.03      433.20     10.26 o 
  -2   2  -2      762.73      727.69     19.73 o 
  -1   2  -2     4299.62     4672.84    155.25 o 
   0   2  -2     3830.77     3955.51     47.39 o 
   1   2  -2     1356.80     1377.50     20.70 o 
   2   2  -2     2636.50     2410.12     46.14 o 
   3   2  -2      441.61      404.79      8.90 o 
   4   2  -2      587.24      631.48      9.57 o 
   5   2  -2     1484.83     1461.11     14.61 o 
   6   2  -2      367.48      384.82     23.79 o 
   7   2  -2      349.25      382.15      9.07 o 
   8   2  -2      540.79      590.16     10.63 o 
   9   2  -2       80.12       94.11     11.25 o 
 -11   3  -2       16.21       -2.55     10.51 o 
 -10   3  -2        2.18        0.05      8.42 o 
  -9   3  -2       33.76       34.11      7.30 o 
  -8   3  -2      104.47       95.60      6.15 o 
  -7   3  -2       47.31       57.78      6.40 o 
  -6   3  -2      188.75      194.57      8.28 o 
  -5   3  -2      286.86      302.11      9.93 o 
  -4   3  -2       25.57       28.86      6.67 o 
  -3   3  -2      142.67      136.00     10.14 o 
  -2   3  -2      277.11      247.89      8.17 o 
  -1   3  -2       73.16       73.89      6.94 o 
   0   3  -2     1117.92     1105.95     21.10 o 
   1   3  -2      537.92      504.61     10.15 o 
   2   3  -2        0.57        2.11      6.51 o 
   3   3  -2       16.13        9.07      5.14 o 
   4   3  -2       16.76       15.48      7.95 o 
   5   3  -2       11.58       10.85      5.91 o 
   6   3  -2      229.67      233.52      8.61 o 
   7   3  -2       30.16       33.14     10.11 o 
   8   3  -2        7.51        6.91     15.88 o 
 -10   4  -2      107.69       99.72      8.25 o 
  -9   4  -2       18.94       24.75      6.55 o 
  -8   4  -2      100.77       86.51      6.62 o 
  -7   4  -2      304.91      299.84     16.70 o 
  -6   4  -2      265.44      279.56     10.72 o 
  -5   4  -2      661.36      753.50     12.96 o 
  -4   4  -2      752.90      787.09     10.37 o 
  -3   4  -2      306.96      302.76      8.14 o 
  -2   4  -2      514.37      497.79     32.40 o 
  -1   4  -2      807.95      742.60     27.37 o 
   0   4  -2     1061.63      988.52     45.60 o 
   1   4  -2     1220.16     1124.18     48.06 o 
   2   4  -2     1151.48     1071.02     32.48 o 
   3   4  -2      707.42      696.41     28.58 o 
   4   4  -2      467.88      505.75     11.97 o 
   5   4  -2      497.64      549.75     25.38 o 
   6   4  -2      474.24      526.07     14.87 o 
   7   4  -2      248.62      265.08     18.59 o 
   8   4  -2      223.32      259.12     17.47 o 
 -10   5  -2      107.30       56.00      9.02 o 
  -9   5  -2      166.95      154.53     13.60 o 
  -8   5  -2      270.39      275.03     15.67 o 
  -7   5  -2      691.36      683.36     27.69 o 
  -6   5  -2      639.20      643.00     18.97 o 
  -5   5  -2      319.44      326.59     11.45 o 
  -4   5  -2      998.58     1032.30     51.18 o 
  -3   5  -2      599.43      572.81     24.05 o 
  -2   5  -2      463.41      436.43      9.30 o 
  -1   5  -2     2290.96     2234.85     26.79 o 
   0   5  -2     2128.37     2058.51     26.97 o 
   1   5  -2       84.05       86.47     10.09 o 
   2   5  -2     2296.93     2202.10     28.95 o 
   3   5  -2      769.24      775.97     18.03 o 
   4   5  -2       65.67       70.69     14.79 o 
   5   5  -2      681.34      721.40     20.77 o 
   6   5  -2      794.12      882.53     19.37 o 
   7   5  -2       78.72       82.76     12.43 o 
  -9   6  -2       64.70       39.43      8.14 o 
  -8   6  -2       47.13       47.02      8.51 o 
  -7   6  -2      444.69      439.75     18.78 o 
  -6   6  -2      196.17      198.33     12.81 o 
  -5   6  -2       40.77       39.97      6.67 o 
  -4   6  -2      683.54      718.16     31.40 o 
  -3   6  -2      100.24      113.94      7.69 o 
  -2   6  -2      490.18      489.81     15.27 o 
  -1   6  -2     1369.09     1430.11     24.16 o 
   0   6  -2      614.33      669.88     20.70 o 
   1   6  -2      406.06      391.94     19.80 o 
   2   6  -2     1529.02     1590.83     33.36 o 
   3   6  -2      104.41      116.26     16.89 o 
   4   6  -2      121.75      125.67     18.05 o 
   5   6  -2      787.03      875.85     25.75 o 
   6   6  -2      201.56      217.44     19.59 o 
  -8   7  -2      196.23      134.23     10.06 o 
  -7   7  -2      234.23      238.53     14.59 o 
  -6   7  -2      535.48      524.75     19.99 o 
  -5   7  -2      246.80      249.43      9.02 o 
  -4   7  -2      120.75      130.84      9.03 o 
  -3   7  -2      513.35      486.76     14.25 o 
  -2   7  -2      368.92      362.88     14.50 o 
  -1   7  -2      315.41      320.02     16.71 o 
   0   7  -2     2074.61     2053.24     50.41 o 
   2   7  -2      284.10      295.88     34.39 o 
   3   7  -2      623.24      616.64     32.74 o 
  -6   8  -2      692.78      668.28     14.27 o 
  -5   8  -2      235.37      224.60     11.82 o 
  -4   8  -2      152.74      153.91     13.24 o 
  -3   8  -2      472.44      450.09     42.44 o 
  -2   8  -2      306.54      298.59     19.73 o 
  -4   9  -2       49.46       44.98     16.62 o 
 -11   1  -1       32.77       27.50      6.93 o 
 -10   1  -1       23.56       27.19      6.75 o 
  -9   1  -1      416.71      406.95     18.74 o 
  -8   1  -1       85.73       85.88      6.52 o 
  -7   1  -1      108.87      124.01      6.34 o 
  -6   1  -1     1047.69     1145.48     53.84 o 
  -5   1  -1      477.57      543.67     28.56 o 
  -4   1  -1      387.91      438.73     20.78 o 
  -3   1  -1     6945.69     8741.03    364.54 o 
  -2   1  -1     1131.32     1407.11     20.37 o 
  -1   1  -1     2160.10     2676.42     77.12 o 
   0   1  -1     3365.85     4188.73     40.83 o 
   1   1  -1     2047.71     2426.75     41.28 o 
   2   1  -1     2839.85     3035.00    125.52 o 
   3   1  -1     5838.44     5775.68     41.67 o 
   4   1  -1     1023.46     1005.28     14.54 o 
   5   1  -1     1780.28     2024.24     33.91 o 
   6   1  -1      379.85      465.38     17.08 o 
   7   1  -1      627.27      609.25     14.40 o 
 -11   2  -1      445.62      421.66     20.24 o 
 -10   2  -1       57.72       50.02      6.88 o 
  -9   2  -1       88.92       80.94      7.15 o 
  -8   2  -1     1330.92     1426.58     83.99 o 
  -7   2  -1      288.18      303.09     17.99 o 
  -6   2  -1      482.62      504.42     24.38 o 
  -5   2  -1     5430.55     5452.46    196.25 o 
  -4   2  -1     1565.12     1898.57     51.02 o 
  -3   2  -1     2316.79     2594.58     26.46 o 
  -2   2  -1     8999.31    10421.26    510.53 o 
  -1   2  -1     3592.62     4230.66     84.02 o 
   0   2  -1     2583.68     2733.16     32.26 o 
   1   2  -1    13247.10    10092.59    105.96 o 
   2   2  -1     3692.31     3501.15    303.15 o 
   3   2  -1     3570.70     3396.97     40.92 o 
   4   2  -1     6527.75     6294.90     39.29 o 
   5   2  -1     3396.28     3614.07     23.67 o 
   6   2  -1      742.78      826.98     11.73 o 
   7   2  -1     1442.67     1556.63     22.58 o 
 -11   3  -1       67.45       52.62      8.82 o 
 -10   3  -1       45.50       39.80      7.46 o 
  -9   3  -1     1486.48     1532.35     94.02 o 
  -8   3  -1      276.54      271.27      8.99 o 
  -7   3  -1      259.26      273.27     12.40 o 
  -6   3  -1     1902.97     1996.45     87.40 o 
  -5   3  -1      644.71      677.14     19.45 o 
  -4   3  -1      690.02      702.85     28.27 o 
  -3   3  -1    10138.94    11086.94    698.57 o 
  -2   3  -1     2273.40     2270.33    105.07 o 
  -1   3  -1     1913.73     1662.52     50.89 o 
   0   3  -1     1292.68     1128.04     24.10 o 
   1   3  -1     2147.91     1847.14    165.29 o 
   2   3  -1     1929.98     1689.66     34.32 o 
   3   3  -1     5611.11     5194.87    197.87 o 
   4   3  -1     1019.32     1113.28     47.59 o 
   5   3  -1     1559.32     1724.72     22.69 o 
   6   3  -1      414.74      457.12     14.43 o 
   7   3  -1      780.90      878.01     16.31 o 
 -10   4  -1      317.75      330.61     21.62 o 
  -9   4  -1       66.86       72.73      6.88 o 
  -8   4  -1      697.87      710.96     39.05 o 
  -7   4  -1      121.76      126.84      8.81 o 
  -6   4  -1      189.76      182.12      7.42 o 
  -5   4  -1     1956.82     1967.34     58.02 o 
  -4   4  -1     1700.57     1864.07     88.22 o 
  -3   4  -1     1386.84     1359.40     65.34 o 
  -2   4  -1     2714.47     2484.01    105.77 o 
  -1   4  -1      951.20      838.75     19.80 o 
   0   4  -1      658.80      561.15     18.39 o 
   1   4  -1     2192.97     1816.56     34.77 o 
   2   4  -1     1267.82     1171.58     25.97 o 
   3   4  -1     2469.15     2360.49     33.62 o 
   4   4  -1     2118.06     2308.07     31.74 o 
   5   4  -1     1352.42     1493.25     26.36 o 
   6   4  -1      478.54      508.85     18.62 o 
 -10   5  -1       15.84        6.82      9.07 o 
  -9   5  -1      637.78      652.71     33.40 o 
  -8   5  -1       47.26       45.19      6.94 o 
  -7   5  -1       58.50       50.48      7.13 o 
  -6   5  -1      510.75      498.65     21.15 o 
  -5   5  -1      183.22      169.98      9.36 o 
  -4   5  -1      259.52      279.03      9.98 o 
  -3   5  -1     3834.34     4017.44    129.70 o 
  -2   5  -1      276.17      278.43     14.85 o 
  -1   5  -1       86.12      113.45     19.87 o 
   0   5  -1      804.43      778.41     25.58 o 
   1   5  -1      280.81      295.14     21.81 o 
   2   5  -1      388.21      456.62     22.81 o 
   3   5  -1     3369.52     3688.78     48.64 o 
   4   5  -1      485.14      534.49     22.49 o 
   5   5  -1      133.89      151.95     13.32 o 
  -9   6  -1      144.18      119.47      9.05 o 
  -8   6  -1       88.32       85.40     10.50 o 
  -7   6  -1      235.19      248.27     19.33 o 
  -6   6  -1      483.87      444.81     19.50 o 
  -5   6  -1      143.73      147.95      8.77 o 
  -4   6  -1     1134.82     1155.01     16.69 o 
  -3   6  -1     1132.23     1103.71     24.78 o 
  -2   6  -1      169.55      168.56     10.81 o 
  -1   6  -1      874.09      861.45     47.07 o 
  -8   7  -1      138.70      120.95     10.54 o 
  -7   7  -1      151.84      140.47      9.15 o 
  -6   7  -1      146.34      145.42      9.73 o 
  -5   7  -1      151.06      170.06      9.62 o 
  -4   7  -1      114.84      112.54      8.81 o 
  -3   7  -1      397.32      378.53     15.26 o 
  -2   7  -1      302.75      337.69     17.26 o 
  -7   8  -1       38.18       31.70     16.87 o 
  -6   8  -1        6.73        7.37      8.88 o 
  -5   8  -1      402.59      441.22     36.49 o 
  -4   8  -1       76.68       78.65     11.90 o 
  -3   8  -1        5.60       10.42     13.64 o 
  -5   9  -1        5.71        2.66     17.94 o 
 -11   0   0      225.70      226.17     31.47 o 
 -10   0   0      265.91      295.68     43.32 o 
  -9   0   0     3109.41     3337.28    326.99 o 
  -8   0   0      759.92      764.97     50.22 o 
  -7   0   0     1150.85     1417.75    125.54 o 
  -6   0   0    21794.05    24377.14   2512.55 o 
  -5   0   0     1137.95     1194.56    115.45 o 
  -4   0   0      743.65      812.01     65.70 o 
  -3   0   0    33126.47    30965.42   3073.68 o 
  -2   0   0     3349.58     3533.32    314.07 o 
   1   0   0     2567.42     2127.63     62.26 o 
   2   0   0     3350.44     3294.41    483.98 o 
   3   0   0    33131.06    38825.56    186.62 o 
   4   0   0      748.72      846.43     18.93 o 
 -11   1   0      159.63      164.50      7.77 o 
 -10   1   0       90.48       99.82      7.22 o 
  -9   1   0       34.48       40.03      6.67 o 
  -8   1   0      805.75      841.72     36.09 o 
  -7   1   0     1923.23     2173.37    122.94 o 
  -6   1   0      244.01      253.43      9.17 o 
  -5   1   0     1136.05     1309.72     38.42 o 
  -4   1   0      776.84      720.99     31.63 o 
  -3   1   0      113.93      126.68      7.11 o 
  -2   1   0     5274.71     4691.15    222.06 o 
  -1   1   0     5863.81     5423.96    284.38 o 
   1   1   0     5862.57     5585.85    665.84 o 
   2   1   0     5275.70     5006.84    429.14 o 
   3   1   0      114.26      130.69     11.85 o 
   4   1   0      775.20      771.79     21.24 o 
 -11   2   0       18.21       15.93      9.10 o 
 -10   2   0       22.45       30.18      6.58 o 
  -9   2   0      492.48      487.05     24.51 o 
  -8   2   0       46.14       44.78      6.06 o 
  -7   2   0      236.46      254.80      9.06 o 
  -6   2   0     2925.05     2986.50     85.37 o 
  -5   2   0       41.16       50.33      5.66 o 
  -4   2   0      111.42      112.72      6.56 o 
  -3   2   0      543.60      354.09     19.35 o 
  -2   2   0      523.29      615.19     36.02 o 
  -1   2   0      414.23      476.84     43.26 o 
   1   2   0      413.80      475.54     22.60 o 
   2   2   0      522.61      602.92     52.93 o 
   3   2   0      543.78      390.53     18.48 o 
   4   2   0      110.84      116.31     15.60 o 
 -11   3   0       62.82       65.74      8.85 o 
 -10   3   0       42.22       46.38      9.67 o 
  -9   3   0       57.41       61.63      8.06 o 
  -8   3   0       79.67       81.96      7.07 o 
  -7   3   0      123.76      126.60      5.75 o 
  -6   3   0      226.01      229.81      7.07 o 
  -5   3   0       66.78       59.31      5.44 o 
  -4   3   0      117.45      140.20      6.64 o 
  -3   3   0      108.93       95.41      7.12 o 
  -2   3   0      213.09      275.54     15.34 o 
  -1   3   0       39.63       30.07      6.33 o 
   2   3   0      210.15      296.17     22.78 o 
   3   3   0      107.40      103.78     13.21 o 
 -10   4   0       23.60       14.81      7.61 o 
  -9   4   0      177.48      195.88      7.84 o 
  -8   4   0       82.50       92.56      6.60 o 
  -7   4   0      119.12      123.98      8.09 o 
  -6   4   0      473.47      425.49     20.43 o 
  -5   4   0       66.79       66.86      7.41 o 
  -4   4   0       35.51       37.44      5.03 o 
  -3   4   0      861.35      793.61     18.92 o 
  -2   4   0      117.50      102.38      6.99 o 
  -1   4   0      206.41      177.38     10.61 o 
 -10   5   0      162.31      138.25      9.62 o 
  -9   5   0       27.50       28.18      7.35 o 
  -8   5   0       35.30       26.01      7.63 o 
  -7   5   0      654.10      627.32     33.47 o 
  -6   5   0      164.46      159.87      8.61 o 
  -5   5   0      251.61      249.65      7.82 o 
  -4   5   0      598.64      625.35     11.16 o 
  -3   5   0      165.58      160.52      6.53 o 
  -2   5   0      481.16      484.25     11.26 o 
  -1   5   0      785.06      771.21     22.72 o 
  -9   6   0      509.10      470.14     30.35 o 
  -8   6   0       36.75       34.61      8.50 o 
  -7   6   0       15.15       16.43      8.25 o 
  -6   6   0     1672.46     1625.53     46.95 o 
  -5   6   0        8.90       17.34      6.58 o 
  -4   6   0       58.90       57.53      6.56 o 
  -3   6   0     1295.37     1351.02     32.75 o 
  -2   6   0       36.16       36.47     10.02 o 
  -8   7   0      376.91      312.95     10.84 o 
  -7   7   0      424.84      396.53     10.13 o 
  -6   7   0       83.52       79.62      7.71 o 
  -5   7   0      524.62      514.36     11.79 o 
  -4   7   0      377.38      380.24     10.23 o 
  -3   7   0      135.73      136.01     10.68 o 
  -7   8   0       24.01       11.70     11.64 o 
  -6   8   0      601.87      564.49     17.51 o 
  -5   8   0       42.89       39.60     13.43 o 
  -4   8   0       46.51       46.15     12.04 o 
  -5   9   0      446.68      315.27     20.50 o 
 -11   1   1      198.61      214.36     12.02 o 
 -10   1   1       80.36       86.70      6.61 o 
  -9   1   1      111.37      125.73      7.08 o 
  -8   1   1      690.22      756.29     26.50 o 
  -7   1   1      625.88      639.05     30.30 o 
  -6   1   1      380.22      420.74     14.64 o 
  -5   1   1     1780.22     1780.82     72.37 o 
  -4   1   1     1024.42      924.79     34.88 o 
  -3   1   1     5845.54     5652.65    127.67 o 
  -2   1   1     2840.64     2939.34     72.38 o 
  -1   1   1     2046.83     2440.84     25.95 o 
   0   1   1     3365.29     4212.91     49.58 o 
   1   1   1     2161.32     2677.83     71.54 o 
   2   1   1     1130.44     1456.25     21.25 o 
   3   1   1     6953.31     8239.58    602.53 o 
   4   1   1      389.55      419.24     11.23 o 
   5   1   1      479.03      498.13     11.56 o 
   6   1   1     1047.97      999.04     17.37 o 
 -11   2   1      270.53      299.80     20.83 o 
 -10   2   1      580.21      619.53     23.96 o 
  -9   2   1      329.87      363.12     12.56 o 
  -8   2   1      606.98      642.22     23.06 o 
  -7   2   1     1443.50     1461.55     55.34 o 
  -6   2   1      742.34      736.84     32.55 o 
  -5   2   1     3388.23     3053.52     82.61 o 
  -4   2   1     6532.43     5205.67    181.31 o 
  -3   2   1     3560.52     3121.21    151.00 o 
  -2   2   1     3687.82     3503.21    164.34 o 
   0   2   1     2583.67     2831.42     32.85 o 
   1   2   1     3589.40     4162.76     72.96 o 
   2   2   1     8997.42     9763.13   1000.49 o 
   3   2   1     2309.79     2455.74    252.22 o 
   4   2   1     1561.97     1651.25    117.44 o 
   5   2   1     5429.91     4847.37     39.33 o 
   6   2   1      482.30      448.24     13.23 o 
 -11   3   1      382.67      331.50     14.18 o 
 -10   3   1      186.50      202.26      7.82 o 
  -9   3   1      271.31      286.45      9.07 o 
  -8   3   1      877.45      921.47     29.74 o 
  -7   3   1      777.45      817.92     29.30 o 
  -6   3   1      410.75      436.36     19.06 o 
  -5   3   1     1564.22     1510.22     54.96 o 
  -4   3   1     1020.98      947.99     34.68 o 
  -3   3   1     5617.26     5007.08    290.05 o 
  -2   3   1     1937.24     1640.01     67.16 o 
  -1   3   1     2139.53     1923.83    115.28 o 
   0   3   1     1278.07     1062.21     25.08 o 
   1   3   1     1922.73     1681.87    236.57 o 
   2   3   1     2262.95     2439.30     38.60 o 
   3   3   1    10150.08    10037.75     75.64 o 
   4   3   1      693.64      707.98     21.52 o 
   5   3   1      642.40      658.03     19.34 o 
 -10   4   1      223.37      246.61     12.65 o 
  -9   4   1      474.18      505.68     19.42 o 
  -8   4   1      408.95      412.55     18.71 o 
  -7   4   1      308.75      337.95      9.81 o 
  -6   4   1      481.27      454.72     11.22 o 
  -5   4   1     1352.09     1280.45     32.39 o 
  -4   4   1     2118.69     1891.11     29.66 o 
  -3   4   1     2466.44     2230.62     44.95 o 
  -2   4   1     1269.70     1158.94     24.09 o 
  -1   4   1     2193.92     1993.04     79.11 o 
   0   4   1      662.40      559.89     21.61 o 
   1   4   1      952.73      991.93     30.13 o 
   2   4   1     2717.74     2792.67     43.94 o 
   3   4   1     1383.25     1333.47     29.08 o 
   4   4   1     1697.67     1670.92     26.51 o 
   5   4   1     1959.33     1808.79     25.14 o 
 -10   5   1      130.98      105.87      8.38 o 
  -9   5   1      431.52      460.99     20.90 o 
  -8   5   1      106.83      123.05      8.41 o 
  -7   5   1       28.83       28.94      6.31 o 
  -6   5   1      672.75      652.42     18.17 o 
  -5   5   1      133.94      136.82      6.47 o 
  -4   5   1      487.15      464.90      9.05 o 
  -3   5   1     3371.34     3205.40     95.24 o 
  -2   5   1      386.78      409.33     18.77 o 
  -1   5   1      282.55      275.39     17.86 o 
   0   5   1      804.68      936.78     42.19 o 
   1   5   1       85.68      123.81     23.80 o 
   2   5   1      277.12      285.26     21.96 o 
   3   5   1     3834.22     3248.45     46.73 o 
  -9   6   1      345.29      325.66     13.27 o 
  -8   6   1      357.37      327.79     20.72 o 
  -7   6   1       44.07       41.42      6.95 o 
  -6   6   1      280.08      257.63     10.75 o 
  -5   6   1      644.69      604.84     11.79 o 
  -4   6   1       23.28       20.84      6.40 o 
  -3   6   1     1692.28     1683.34     45.62 o 
  -2   6   1     1518.44     1558.73     20.09 o 
  -8   7   1       31.89       19.54     11.74 o 
  -7   7   1       42.94       39.24      9.33 o 
  -6   7   1      145.01      142.66      9.35 o 
  -5   7   1      116.75      124.01      8.86 o 
  -4   7   1      127.34      127.43      8.21 o 
  -3   7   1      332.43      341.48     13.28 o 
  -7   8   1      272.12      184.92     12.66 o 
  -6   8   1       50.15       45.86     10.07 o 
  -5   8   1       22.47       22.40     10.45 o 
  -4   8   1      459.63      517.66     17.38 o 
  -5   9   1      136.05       85.44     21.98 o 
 -11   0   2      530.64      636.02     55.87 o 
 -10   0   2       23.99       25.43     11.14 o 
  -9   0   2      327.45      302.47     10.85 o 
  -8   0   2     1951.66     1903.73    150.45 o 
  -7   0   2      906.89      943.00     78.85 o 
  -6   0   2     1274.46     1089.27     70.69 o 
  -5   0   2     5217.68     4639.00     31.57 o 
  -4   0   2       22.48       32.82      9.99 o 
  -3   0   2       10.61        6.04      5.68 o 
  -2   0   2    11768.50    13714.69     71.01 o 
  -1   0   2     1087.77      933.80     16.96 o 
   0   0   2     3232.51     3355.39     36.77 o 
   1   0   2    11123.83     9414.85     67.86 o 
   2   0   2      999.22     1180.88     21.57 o 
   3   0   2      850.64     1032.21     18.53 o 
   4   0   2     2431.98     2552.21     27.76 o 
   5   0   2      128.86      164.21     14.43 o 
   6   0   2      430.69      438.62     13.25 o 
   7   0   2     1456.51     1414.50     22.94 o 
 -11   1   2      265.94      284.15     16.54 o 
 -10   1   2       15.02       29.26      9.04 o 
  -9   1   2      883.33      938.52     39.82 o 
  -8   1   2     1410.87     1351.95     54.51 o 
  -7   1   2        7.00        7.25      5.89 o 
  -6   1   2     5000.67     4472.66    171.37 o 
  -5   1   2     2334.23     2088.66     27.59 o 
  -4   1   2      267.19      272.65      6.87 o 
  -3   1   2     1642.55     1405.69     13.24 o 
  -2   1   2    10384.02    11988.03    282.70 o 
  -1   1   2     1733.95     1880.30     18.67 o 
   0   1   2    19392.89    19147.49    103.44 o 
   1   1   2    11977.24    15658.55    698.65 o 
   2   1   2     2419.50     2618.90     28.82 o 
   3   1   2     2217.00     2242.99     19.49 o 
   4   1   2     3477.61     3655.11     50.87 o 
   5   1   2     1666.45     1684.06     16.45 o 
   6   1   2     3549.13     3467.11     39.20 o 
   7   1   2     3091.37     2861.26     73.12 o 
   8   1   2      802.73      702.92     15.77 o 
 -11   2   2      182.59      195.50     17.34 o 
 -10   2   2       66.34       66.35      7.68 o 
  -9   2   2       79.80       82.73      6.20 o 
  -8   2   2      541.61      524.09     21.99 o 
  -7   2   2      349.62      343.25     16.71 o 
  -6   2   2      366.58      347.20     13.52 o 
  -5   2   2     1486.68     1284.91     42.33 o 
  -4   2   2      584.41      567.18      8.69 o 
  -3   2   2      438.82      388.23      9.00 o 
  -2   2   2     2640.82     2410.76     18.02 o 
  -1   2   2     1354.97     1387.23     15.35 o 
   0   2   2     3831.06     3950.86     27.69 o 
   1   2   2     4300.41     4545.85     47.04 o 
   2   2   2      761.21      744.06     21.14 o 
   3   2   2      443.59      447.47     24.86 o 
   4   2   2      910.29      917.41     13.83 o 
   5   2   2      276.48      289.28     10.03 o 
   6   2   2     1281.73     1312.07     15.99 o 
   7   2   2      641.42      617.70     15.29 o 
 -11   3   2        7.06        3.23      8.70 o 
 -10   3   2       15.57       20.57      7.84 o 
  -9   3   2        3.08        2.33      8.26 o 
  -8   3   2        7.43       14.89      7.17 o 
  -7   3   2       29.98       25.56      6.25 o 
  -6   3   2      230.03      197.27      6.10 o 
  -5   3   2       11.46       10.07      5.63 o 
  -4   3   2       16.80       12.77      4.49 o 
  -3   3   2       16.05        4.12      4.91 o 
  -2   3   2        0.61        2.45      5.74 o 
  -1   3   2      536.54      501.43     13.95 o 
   0   3   2     1119.12     1096.06     35.80 o 
   1   3   2       73.69       80.16      7.82 o 
   2   3   2      276.33      268.95     20.98 o 
   3   3   2      142.91      135.81      9.65 o 
   4   3   2       25.90       29.65      8.39 o 
   5   3   2      286.27      275.04     10.03 o 
   6   3   2      188.96      176.74     17.81 o 
   7   3   2       47.55       58.61     10.35 o 
 -10   4   2       90.59       82.54      8.42 o 
  -9   4   2      145.47      151.89     10.14 o 
  -8   4   2      223.09      215.16      7.35 o 
  -7   4   2      248.70      246.54      9.60 o 
  -6   4   2      473.22      456.85     12.34 o 
  -5   4   2      495.59      481.42      9.18 o 
  -4   4   2      468.61      447.62      8.28 o 
  -3   4   2      707.48      634.10     12.01 o 
  -2   4   2     1151.22     1040.10     28.69 o 
  -1   4   2     1221.67     1120.06     15.34 o 
   0   4   2     1059.84      958.12     26.43 o 
   1   4   2      804.13      785.30     41.28 o 
   2   4   2      513.77      527.06     23.61 o 
   3   4   2      306.50      311.26     36.35 o 
   4   4   2      753.06      812.30     21.06 o 
   5   4   2      661.91      727.87     22.25 o 
   6   4   2      265.40      261.02     13.75 o 
   7   4   2      304.23      287.94     14.10 o 
 -10   5   2       24.04        4.65      8.74 o 
  -9   5   2      358.88      342.05     17.48 o 
  -8   5   2      429.08      415.14     13.18 o 
  -7   5   2       78.47       71.19      6.21 o 
  -6   5   2      794.05      778.52     12.42 o 
  -5   5   2      680.94      651.36     16.61 o 
  -4   5   2       65.23      104.34     35.00 o 
  -3   5   2      772.23      739.62     11.16 o 
  -2   5   2     2294.08     2096.88    148.95 o 
  -1   5   2       83.25       85.18      7.44 o 
   0   5   2     2126.84     2009.66     30.00 o 
   1   5   2     2288.59     2295.52     33.60 o 
   2   5   2      464.53      520.44     20.14 o 
   3   5   2      601.21      694.34     20.73 o 
   4   5   2      997.71     1038.57     22.42 o 
   5   5   2      320.73      327.63     19.94 o 
   6   5   2      638.20      591.78     22.25 o 
  -9   6   2       56.57       46.94      9.88 o 
  -8   6   2      470.85      475.87     10.46 o 
  -7   6   2      223.86      246.43      9.00 o 
  -6   6   2      201.55      197.80      7.23 o 
  -5   6   2      786.72      757.73     12.46 o 
  -4   6   2      121.69      110.61      6.67 o 
  -3   6   2      104.22      103.24      7.27 o 
  -2   6   2     1529.96     1588.33     27.48 o 
  -1   6   2      406.00      372.14     17.49 o 
   0   6   2      614.56      714.93     25.54 o 
   1   6   2     1367.94     1591.14     37.35 o 
   2   6   2      490.37      545.71     26.72 o 
   3   6   2      100.24      116.97     20.21 o 
   4   6   2      683.55      678.41     21.05 o 
   5   6   2       40.86       26.26     19.62 o 
  -8   7   2       84.41       62.47     10.67 o 
  -7   7   2      121.68      118.05     10.68 o 
  -6   7   2     1010.15      946.49     27.05 o 
  -5   7   2      102.33      108.62      7.94 o 
  -4   7   2      188.05      185.23      8.44 o 
  -3   7   2      623.54      600.40     22.39 o 
  -2   7   2      283.78      283.79     32.82 o 
   0   7   2     2073.49     1801.87     69.59 o 
   1   7   2      315.76      277.36     28.26 o 
   2   7   2      368.19      309.69     30.60 o 
  -7   8   2      228.87      120.66     17.75 o 
  -6   8   2      251.03      234.10     12.62 o 
  -5   8   2      420.24      404.83     13.14 o 
  -4   8   2      200.05      189.55     11.81 o 
 -11   1   3       41.76       55.31      8.47 o 
 -10   1   3      249.79      254.54     14.06 o 
  -9   1   3      173.73      157.66      9.64 o 
  -8   1   3       61.75       51.55      5.77 o 
  -7   1   3      268.92      285.52     11.09 o 
  -6   1   3      555.67      508.91      9.35 o 
  -5   1   3       32.53       31.16      4.89 o 
  -4   1   3     1410.58     1411.09     11.74 o 
  -3   1   3     1123.24      960.88      9.76 o 
  -2   1   3      704.28      715.33      8.73 o 
  -1   1   3     1654.60     1593.20     24.91 o 
   0   1   3      989.01      924.10     10.83 o 
   1   1   3      521.87      547.60      8.58 o 
   2   1   3      564.85      505.65      8.49 o 
   3   1   3      447.22      381.88     12.06 o 
   4   1   3      114.80      125.69      7.27 o 
   5   1   3      572.96      596.73     11.53 o 
   6   1   3      192.42      185.58     11.72 o 
   7   1   3       35.67       40.05      8.73 o 
   8   1   3       74.89      104.99     19.80 o 
   9   1   3       51.73       55.57     12.77 o 
 -11   2   3      109.09       95.46      9.23 o 
 -10   2   3      230.46      252.50     17.87 o 
  -9   2   3      717.52      735.83     33.83 o 
  -8   2   3      255.58      235.29      6.81 o 
  -7   2   3      643.87      633.80     20.96 o 
  -6   2   3      747.17      722.55     10.31 o 
  -5   2   3      514.33      477.56      7.56 o 
  -4   2   3      847.60      775.00     10.36 o 
  -3   2   3     6312.73     6096.74    110.40 o 
  -2   2   3      840.71      738.10     10.10 o 
  -1   2   3     1122.92      967.86     10.85 o 
   0   2   3      867.25      757.38     10.18 o 
   1   2   3     1144.02     1055.10     12.69 o 
   2   2   3      959.73      889.94     11.84 o 
   3   2   3     5336.59     5372.94     28.48 o 
   4   2   3     1045.60     1163.17     16.29 o 
   5   2   3      539.61      550.33      9.78 o 
   6   2   3      889.95      956.60     18.31 o 
   7   2   3      237.12      235.65     11.61 o 
   8   2   3       97.92      103.47      8.47 o 
   9   2   3      728.81      657.82     16.80 o 
 -11   3   3      241.78      123.92     17.46 o 
 -10   3   3      394.55      438.37     13.50 o 
  -9   3   3      206.54      209.22     16.62 o 
  -8   3   3      478.16      470.70      8.33 o 
  -7   3   3      210.98      213.54      8.67 o 
  -6   3   3     1203.19     1102.94     33.92 o 
  -5   3   3     1751.47     1704.07     13.70 o 
  -4   3   3     2017.30     2000.48     14.04 o 
  -3   3   3     2935.24     2590.89     46.94 o 
  -2   3   3     2153.55     1893.92     15.06 o 
  -1   3   3     2484.56     2360.08     58.93 o 
   0   3   3     4859.91     4677.02    128.63 o 
   1   3   3     2377.23     1990.84     36.35 o 
   2   3   3     2105.27     1942.00     17.28 o 
   3   3   3     3643.98     3581.34     38.37 o 
   4   3   3     2374.87     2410.26     26.66 o 
   5   3   3     2531.33     2741.10     85.79 o 
   6   3   3     1369.15     1357.87     29.72 o 
   7   3   3      138.39      150.32     10.53 o 
   8   3   3      545.41      524.07     15.54 o 
   9   3   3      449.07      389.86     15.41 o 
 -10   4   3      220.25      234.46     12.11 o 
  -9   4   3      972.02      994.65     23.33 o 
  -8   4   3      219.14      201.83      8.46 o 
  -7   4   3      766.69      722.47     17.28 o 
  -6   4   3     1436.78     1361.78     17.83 o 
  -5   4   3      674.55      610.07      8.68 o 
  -4   4   3      950.02      931.14     10.45 o 
  -3   4   3    10353.47    10750.80    234.63 o 
  -2   4   3      575.80      517.16      9.54 o 
  -1   4   3     1018.84      957.32     13.41 o 
   0   4   3     3624.80     3400.96     81.89 o 
   1   4   3     1000.07     1007.81     20.57 o 
   2   4   3      375.29      384.68     26.06 o 
   3   4   3     9990.11    10820.80    483.94 o 
   4   4   3      875.81      987.04     23.57 o 
   5   4   3       34.19       36.37     12.02 o 
   6   4   3     1618.85     1644.24    111.56 o 
   7   4   3      133.81      121.19     13.21 o 
   8   4   3       20.58       19.79     13.35 o 
 -10   5   3       58.96       36.58     17.51 o 
  -9   5   3       63.10       63.73      8.99 o 
  -8   5   3      769.16      750.46     22.42 o 
  -7   5   3       47.95       50.65      6.37 o 
  -6   5   3      108.94      101.83      5.92 o 
  -5   5   3     1725.94     1594.78     25.54 o 
  -4   5   3      710.05      667.50      9.85 o 
  -3   5   3      409.98      374.37      8.12 o 
  -2   5   3     3156.04     3086.07    108.16 o 
  -1   5   3      737.57      675.77     11.93 o 
   0   5   3      549.37      516.11     13.66 o 
   1   5   3     1774.00     1695.12     87.28 o 
   2   5   3     1388.73     1442.65     20.22 o 
   3   5   3      881.22      929.32     68.80 o 
   4   5   3     1822.29     1834.94    244.11 o 
   5   5   3      787.99      837.79     21.74 o 
   6   5   3      260.10      263.59     15.11 o 
   7   5   3      234.83      244.39     16.46 o 
   8   5   3      310.16      289.67     15.29 o 
  -9   6   3      275.41      168.14     11.21 o 
  -8   6   3       23.67       18.10     10.67 o 
  -7   6   3       10.16       14.71      7.67 o 
  -6   6   3      205.19      206.34      9.20 o 
  -5   6   3       58.53       64.43      8.29 o 
  -4   6   3       59.27       51.78      8.04 o 
  -3   6   3      940.24      899.28     25.86 o 
  -2   6   3       36.48       38.64      7.70 o 
  -1   6   3       76.86       67.86      9.37 o 
   0   6   3      223.57      224.28     14.31 o 
   1   6   3       92.93      113.69     14.44 o 
   2   6   3      131.25      142.41     16.71 o 
   3   6   3      577.95      655.29     23.15 o 
   4   6   3       54.22       48.96     20.27 o 
   5   6   3      119.68      120.59     14.89 o 
   6   6   3      107.34      126.87     16.26 o 
   7   6   3       38.81       39.82     14.27 o 
  -8   7   3      116.98       71.71     10.39 o 
  -7   7   3      145.91      120.14      9.92 o 
  -6   7   3       30.32       34.14      7.82 o 
  -5   7   3       61.52       57.38      8.58 o 
  -4   7   3      144.66      131.49      7.56 o 
  -3   7   3      223.16      220.68      9.40 o 
  -2   7   3      301.02      298.62     16.51 o 
  -1   7   3      407.04      388.10     19.32 o 
   0   7   3      190.53      219.47     19.90 o 
   1   7   3       92.39      111.80     21.32 o 
   2   7   3      198.18      232.78     24.21 o 
   3   7   3      243.93      280.95     24.56 o 
   4   7   3      257.78      257.94     25.26 o 
   5   7   3      247.75      273.41     24.88 o 
  -6   8   3       78.32       68.54     11.57 o 
  -5   8   3      102.32      101.80     10.24 o 
  -4   8   3       65.98       64.45     11.64 o 
  -3   8   3      147.13      139.59     15.30 o 
  -2   8   3       64.24       67.29     19.83 o 
  -1   8   3       31.49       38.70     37.95 o 
   0   8   3      149.65      128.76     40.69 o 
   1   8   3       66.06       61.54     32.94 o 
   2   8   3       42.34       47.67     31.64 o 
   3   8   3      122.03       99.03     25.78 o 
 -11   0   4      655.17      587.98     39.94 o 
 -10   0   4       72.05       68.06     14.53 o 
  -9   0   4      660.19      633.28     53.65 o 
  -8   0   4     1817.02     1749.41     18.87 o 
  -7   0   4      456.04      409.39     11.13 o 
  -6   0   4     2700.46     2596.63     20.59 o 
  -5   0   4     1621.41     1546.21     15.52 o 
  -4   0   4      860.90      774.37     11.62 o 
  -3   0   4     2198.63     1962.68     18.70 o 
  -2   0   4     2607.58     2298.37     20.71 o 
  -1   0   4     1840.62     1574.73     18.02 o 
   0   0   4     4584.82     3937.57     27.90 o 
   1   0   4     1977.49     1707.32     19.01 o 
   2   0   4     1955.22     1789.67     18.11 o 
   3   0   4     1187.06     1100.07     14.65 o 
   4   0   4     1025.28      987.33     14.47 o 
   5   0   4     1153.82     1173.59     15.96 o 
   6   0   4      659.78      731.30     14.96 o 
   7   0   4     1547.63     1644.44     19.65 o 
   8   0   4      834.42      836.44     20.41 o 
   9   0   4      257.06      262.13     14.41 o 
  10   0   4      222.41      203.57     14.79 o 
 -11   1   4      110.73       86.00      9.77 o 
 -10   1   4      323.12      353.14     14.00 o 
  -9   1   4      243.71      242.26      7.36 o 
  -8   1   4      150.22      154.87      8.84 o 
  -7   1   4       44.31       43.07      9.92 o 
  -6   1   4     2001.61     1912.85     17.63 o 
  -5   1   4      579.22      604.43      8.14 o 
  -4   1   4     1279.64     1108.28     14.69 o 
  -3   1   4      552.67      436.64      7.21 o 
  -2   1   4      513.54      468.68      8.48 o 
  -1   1   4      622.34      478.06      8.39 o 
   0   1   4    11459.66    10403.84     34.53 o 
   1   1   4     1155.96     1021.64     15.12 o 
   2   1   4      647.52      522.65      7.68 o 
   3   1   4      837.04      672.91      9.08 o 
   4   1   4      727.83      708.21     10.37 o 
   5   1   4      677.53      655.32     10.59 o 
   6   1   4     2333.49     2434.89     16.76 o 
   7   1   4      174.67      174.37      9.05 o 
   8   1   4      132.97      134.45      8.49 o 
   9   1   4      435.19      414.30     14.58 o 
  10   1   4       73.36       56.24     14.40 o 
 -11   2   4      257.89      127.05     21.50 o 
 -10   2   4        3.25        1.32      8.22 o 
  -9   2   4       43.16       57.20      6.68 o 
  -8   2   4      977.90      924.55     37.88 o 
  -7   2   4       85.92       74.70      6.14 o 
  -6   2   4      621.98      631.60      9.30 o 
  -5   2   4     2193.13     2112.34     13.47 o 
  -4   2   4       13.32       13.34      4.25 o 
  -3   2   4      144.51      126.16      6.41 o 
  -2   2   4     4841.49     4566.35     39.89 o 
  -1   2   4      570.00      515.33      8.36 o 
   0   2   4     1403.92     1357.97     11.45 o 
   1   2   4     5643.59     5554.68     45.48 o 
   2   2   4      689.39      655.74      8.56 o 
   3   2   4      326.48      309.20      7.51 o 
   4   2   4     1301.42     1276.06     11.86 o 
   5   2   4      547.45      612.81     10.14 o 
   6   2   4      292.18      296.76      8.96 o 
   7   2   4     1026.39     1037.76     12.99 o 
   8   2   4      330.35      325.84     29.08 o 
   9   2   4       78.21       73.58     10.76 o 
  10   2   4       79.77       67.37     14.32 o 
 -10   3   4       86.08       91.89      8.86 o 
  -9   3   4      164.82      158.47      7.70 o 
  -8   3   4       76.36       78.90      5.29 o 
  -7   3   4      216.64      215.52      8.53 o 
  -6   3   4      791.86      766.60      9.78 o 
  -5   3   4      206.15      203.20      8.28 o 
  -4   3   4      550.59      491.68      7.77 o 
  -3   3   4     1616.55     1557.83     12.64 o 
  -2   3   4      904.35      838.20     10.10 o 
  -1   3   4      914.99      867.22     10.35 o 
   0   3   4     4525.87     4521.27     54.22 o 
   1   3   4      574.62      510.71     13.08 o 
   2   3   4      497.75      458.73      9.08 o 
   3   3   4     1631.98     1643.55     18.41 o 
   4   3   4      785.73      823.34     25.67 o 
   5   3   4      307.31      322.23     11.81 o 
   6   3   4     1231.95     1290.99     25.80 o 
   7   3   4      210.26      209.20     12.90 o 
   8   3   4       59.19       65.29     11.54 o 
   9   3   4      185.80      140.90     14.37 o 
  10   3   4       75.21       41.02     16.77 o 
 -10   4   4       54.21       34.15     10.48 o 
  -9   4   4      162.73      161.37     11.17 o 
  -8   4   4      201.09      202.29      7.71 o 
  -7   4   4      101.19      102.37      7.33 o 
  -6   4   4      193.45      197.01      8.62 o 
  -5   4   4      417.91      390.91      9.11 o 
  -4   4   4      491.33      480.25      8.54 o 
  -3   4   4      603.28      596.34      9.30 o 
  -2   4   4      688.33      642.02      9.55 o 
  -1   4   4      395.59      370.88      8.24 o 
   0   4   4      417.24      413.20      8.06 o 
   1   4   4      498.00      442.97      8.11 o 
   2   4   4      843.37      841.81     30.30 o 
   3   4   4      395.94      429.27     11.76 o 
   4   4   4      303.87      338.59     10.93 o 
   5   4   4      256.08      269.61     10.29 o 
   6   4   4      104.98      110.80     10.97 o 
   7   4   4       88.05       93.52     12.23 o 
   8   4   4      165.73      182.30     20.02 o 
   9   4   4       61.85       65.85     15.27 o 
  -9   5   4       50.08       42.78     10.77 o 
  -8   5   4      227.91      231.10      7.56 o 
  -7   5   4      224.79      213.70      8.44 o 
  -6   5   4      203.06      210.25      6.97 o 
  -5   5   4      550.62      531.80     16.28 o 
  -4   5   4     1020.73      930.44     10.72 o 
  -3   5   4       98.76       79.62      6.36 o 
  -2   5   4     1138.23     1095.90     12.91 o 
  -1   5   4     1201.19     1150.63     13.60 o 
   0   5   4     1041.41      973.77     13.35 o 
   1   5   4      894.50      844.53     21.57 o 
   2   5   4      673.69      702.04     31.02 o 
   3   5   4      254.80      257.60     13.38 o 
   4   5   4      830.47      883.20     26.63 o 
   5   5   4      556.25      574.43     42.54 o 
   6   5   4      201.70      216.64     12.29 o 
   7   5   4      221.05      233.03     21.51 o 
   8   5   4       93.65       92.89     16.62 o 
   9   5   4       81.13       68.41     17.39 o 
  -8   6   4      529.84      501.76     11.71 o 
  -7   6   4      173.47      167.58      9.87 o 
  -6   6   4      297.78      325.12     10.10 o 
  -5   6   4      718.50      673.26      9.89 o 
  -4   6   4      269.77      261.12      9.05 o 
  -3   6   4      313.58      297.13      9.19 o 
  -2   6   4     1501.73     1448.64     15.30 o 
  -1   6   4      447.25      420.26     10.88 o 
   0   6   4      532.41      542.00     25.92 o 
   1   6   4     1346.62     1312.24     22.73 o 
   2   6   4      761.34      813.86     33.55 o 
   3   6   4      329.05      349.34     31.38 o 
   4   6   4      608.86      571.42     78.60 o 
   5   6   4      375.93      417.99     21.09 o 
   6   6   4      174.86      197.33     16.23 o 
   7   6   4      461.53      444.86     27.05 o 
   8   6   4      312.10      280.92     26.63 o 
  -7   7   4       57.52       58.29      9.14 o 
  -6   7   4      612.84      626.16     17.03 o 
  -5   7   4       90.62       90.71      9.44 o 
  -4   7   4      177.43      180.20     10.02 o 
  -3   7   4      481.82      457.42     13.47 o 
  -2   7   4      104.84       97.14      8.14 o 
  -1   7   4      145.65      154.29     14.52 o 
   0   7   4     1582.11     1623.19     27.20 o 
   1   7   4       34.51       34.08     15.97 o 
   2   7   4       75.99      106.55     17.88 o 
   3   7   4      486.53      523.73     21.24 o 
   4   7   4       17.34       19.25     22.86 o 
   5   7   4       66.44       87.08     23.07 o 
   6   7   4      689.84      791.29     30.51 o 
   7   7   4        0.28       -0.75     27.07 o 
  -6   8   4       22.59       11.39     11.14 o 
  -5   8   4      243.28      236.74      9.93 o 
  -4   8   4       73.68       80.48     10.53 o 
  -3   8   4       26.46       31.32     20.33 o 
  -2   8   4      314.88      334.49     23.87 o 
  -1   8   4      195.55      218.56     24.54 o 
   0   8   4       12.45        9.51     21.28 o 
   1   8   4      509.39      636.86     31.76 o 
   2   8   4       97.99      116.13     27.03 o 
   3   8   4        2.42        6.13     30.14 o 
   4   8   4      222.81      253.68     31.76 o 
   5   8   4       52.75       47.07     32.29 o 
  -3   9   4      435.55      354.76     52.30 o 
  -2   9   4      172.42      105.39     60.22 o 
   0   9   4      858.95      638.72     63.63 o 
   1   9   4       41.31       26.91     41.41 o 
   2   9   4       39.60       34.48     41.10 o 
 -10   1   5       60.20       56.58      7.25 o 
  -9   1   5      231.53      243.30      8.17 o 
  -8   1   5      170.94      176.86     10.75 o 
  -7   1   5       77.55       73.44      9.42 o 
  -6   1   5      313.40      295.26      7.48 o 
  -5   1   5      724.15      680.51     10.77 o 
  -4   1   5      101.61      104.24      5.60 o 
  -3   1   5     2016.44     1890.01     25.14 o 
  -2   1   5      745.46      620.45      8.39 o 
  -1   1   5       47.79       40.43      4.81 o 
   0   1   5      560.93      446.12      7.31 o 
   1   1   5      929.11      747.47      9.19 o 
   2   1   5        9.03       17.93      4.12 o 
   3   1   5     1726.85     1622.35     17.48 o 
   4   1   5     1175.39     1135.69     27.09 o 
   5   1   5        7.33        0.21      6.27 o 
   6   1   5      274.96      294.78     10.56 o 
   7   1   5      215.01      201.88     12.35 o 
   8   1   5        7.45       14.92      9.15 o 
   9   1   5      164.36      168.80     15.14 o 
  10   1   5      246.42      218.31     12.39 o 
 -10   2   5      228.94      231.65      8.08 o 
  -9   2   5      338.24      327.73     13.58 o 
  -8   2   5       43.02       47.00      7.88 o 
  -7   2   5       38.10       40.54      9.14 o 
  -6   2   5      550.68      539.41     12.10 o 
  -5   2   5       55.88       63.49      6.33 o 
  -4   2   5      732.57      673.05      8.16 o 
  -3   2   5     2498.81     2462.11     13.74 o 
  -2   2   5       24.57       27.28      4.22 o 
  -1   2   5      383.82      409.51      7.04 o 
   0   2   5     1101.60      985.35      9.24 o 
   1   2   5       42.10       45.86      5.92 o 
   2   2   5      113.99      126.44      6.58 o 
   3   2   5     2702.85     2606.96     71.21 o 
   4   2   5      284.30      294.52      7.62 o 
   5   2   5      117.65      118.52      8.03 o 
   6   2   5      865.45      894.13     11.72 o 
   7   2   5       98.89      112.43      9.64 o 
   8   2   5       41.20       44.68     10.66 o 
   9   2   5      349.55      365.35     13.77 o 
  10   2   5      111.15       77.59     12.05 o 
 -10   3   5      208.58      191.19      9.83 o 
  -9   3   5      716.43      746.75     30.47 o 
  -8   3   5      825.78      819.02     14.03 o 
  -7   3   5      425.11      404.35      8.28 o 
  -6   3   5      793.79      837.31     19.09 o 
  -5   3   5     3528.41     3358.54     16.75 o 
  -4   3   5      517.21      486.44      7.57 o 
  -3   3   5     6220.53     6292.88    121.85 o 
  -2   3   5     4409.08     4249.09     51.51 o 
  -1   3   5      725.81      636.21      7.87 o 
   0   3   5     2206.22     1978.89     13.83 o 
   1   3   5     4510.96     4215.66     57.37 o 
   2   3   5      133.33      108.44      5.84 o 
   3   3   5     5943.15     6056.25    113.98 o 
   4   3   5     4047.07     4220.32     33.95 o 
   5   3   5      103.49      103.15      8.22 o 
   6   3   5     1111.12     1176.89     14.64 o 
   7   3   5      662.44      664.69     11.48 o 
   8   3   5       47.26       64.01     10.94 o 
   9   3   5      605.79      583.91     14.17 o 
  -9   4   5      307.95      290.06      8.99 o 
  -8   4   5      290.43      288.20      8.50 o 
  -7   4   5      121.70      106.02      6.12 o 
  -6   4   5      709.90      708.33     13.48 o 
  -5   4   5      484.20      455.40      9.16 o 
  -4   4   5      136.87      146.36      6.54 o 
  -3   4   5     2256.85     2245.94     13.94 o 
  -2   4   5      723.42      712.76      9.54 o 
  -1   4   5      113.45      105.68      7.49 o 
   0   4   5     1105.36     1077.46     11.38 o 
   1   4   5      289.99      273.66      7.07 o 
   2   4   5      110.53       95.82      7.10 o 
   3   4   5     2492.62     2492.63     71.97 o 
   4   4   5      240.73      257.96     23.09 o 
   5   4   5       40.34       57.11     11.49 o 
   6   4   5      622.61      653.02     14.70 o 
   7   4   5       12.45       19.84      9.70 o 
   8   4   5       12.84       13.45     12.72 o 
   9   4   5      428.71      412.89     19.90 o 
  -9   5   5      212.55      174.52      9.84 o 
  -8   5   5      284.80      290.68     11.16 o 
  -7   5   5       50.43       49.91      7.98 o 
  -6   5   5       39.78       40.82      5.93 o 
  -5   5   5      820.68      801.79     10.94 o 
  -4   5   5      108.13      103.65      8.84 o 
  -3   5   5      852.55      849.21     10.01 o 
  -2   5   5     1073.04     1043.38     14.90 o 
  -1   5   5       47.94       42.84      7.24 o 
   0   5   5       39.04       34.92      6.20 o 
   1   5   5     1021.83     1034.51     12.95 o 
   2   5   5       82.67       74.07      7.20 o 
   3   5   5      499.81      513.99     21.49 o 
   4   5   5      998.61     1064.03     52.91 o 
   5   5   5       94.61       99.89      9.99 o 
   6   5   5       52.98       65.70     11.68 o 
   7   5   5      192.85      188.93     14.78 o 
   8   5   5       39.64       32.16     16.25 o 
  -8   6   5      222.90      186.75     10.57 o 
  -7   6   5      287.02      294.28     10.55 o 
  -6   6   5      120.83      115.54      7.04 o 
  -5   6   5      274.34      268.89     10.00 o 
  -4   6   5      320.35      312.50      8.83 o 
  -3   6   5      279.52      262.20      8.54 o 
  -2   6   5      526.88      532.34     11.31 o 
  -1   6   5      488.50      489.76     10.21 o 
   0   6   5      247.01      241.78      9.21 o 
   1   6   5      340.97      344.59     14.78 o 
   2   6   5      389.62      390.65     24.39 o 
   3   6   5      553.20      595.45     15.34 o 
   4   6   5      303.64      328.97     21.17 o 
   5   6   5      217.37      229.21     13.18 o 
   6   6   5      152.98      138.56     12.71 o 
   7   6   5      104.97       98.55     17.75 o 
  -7   7   5       22.83        7.37      9.15 o 
  -6   7   5       54.24       55.85      8.86 o 
  -5   7   5       67.45       67.87      9.09 o 
  -4   7   5       62.02       61.56      7.45 o 
  -3   7   5       78.29       74.63      7.87 o 
  -2   7   5       73.92       78.94     10.27 o 
  -1   7   5       30.40       37.17     10.60 o 
   0   7   5      104.56      101.60      9.47 o 
   1   7   5       83.89       77.54     14.17 o 
   2   7   5       72.22       80.36     15.45 o 
   3   7   5       68.31       76.50     14.79 o 
   4   7   5       45.89       56.98     15.04 o 
   5   7   5       32.86       30.21     25.16 o 
   6   7   5       43.20       49.33     20.47 o 
  -5   8   5       18.71       14.46     10.23 o 
  -4   8   5       82.46       78.43      9.86 o 
  -3   8   5      179.36      175.80     13.65 o 
  -2   8   5       99.56      120.21     18.55 o 
  -1   8   5       85.25       99.25     19.34 o 
   0   8   5      111.43      111.39     21.79 o 
   1   8   5       51.93       58.63     23.78 o 
   2   8   5       96.67      122.57     25.99 o 
   3   8   5      115.63      121.74     27.89 o 
   4   8   5       80.08       83.56     32.30 o 
   5   8   5       47.58       24.76     30.65 o 
  -2   9   5       66.20       48.95     26.02 o 
  -1   9   5      128.19      113.86     36.83 o 
   0   9   5       21.55        9.55     34.42 o 
   1   9   5       75.70       60.90     37.22 o 
 -10   0   6      661.02      626.55     14.91 o 
  -9   0   6       12.66       12.55     16.94 o 
  -8   0   6      100.35       92.57     11.58 o 
  -7   0   6      847.81      883.99     13.81 o 
  -6   0   6      669.85      662.01     13.49 o 
  -5   0   6      244.55      249.63      8.71 o 
  -4   0   6     2901.34     2882.79     19.64 o 
  -3   0   6      288.02      255.94      7.77 o 
  -2   0   6     1113.08     1014.10     13.74 o 
  -1   0   6     2552.54     2338.84     17.81 o 
   0   0   6     3689.72     3468.40     21.94 o 
   1   0   6     1470.26     1246.88     13.72 o 
   2   0   6     2615.95     2258.54     18.16 o 
   3   0   6      346.75      356.06      8.89 o 
   4   0   6      696.45      663.09     12.08 o 
   5   0   6     1160.52     1118.79     17.25 o 
   6   0   6     1059.85     1173.25     16.71 o 
   7   0   6      857.33      820.54     15.87 o 
   8   0   6      365.53      374.28     15.29 o 
   9   0   6      242.08      261.87     22.15 o 
  10   0   6       82.36       36.51     16.96 o 
 -10   1   6      161.53      122.79     15.97 o 
  -9   1   6      227.50      241.45     10.12 o 
  -8   1   6     1468.80     1468.23     13.95 o 
  -7   1   6      496.95      496.43      9.32 o 
  -6   1   6      461.02      425.60     12.25 o 
  -5   1   6     2893.18     2831.90     33.98 o 
  -4   1   6     1000.51      979.91     16.59 o 
  -3   1   6     1551.68     1466.89     24.17 o 
  -2   1   6     4929.25     4579.32    101.36 o 
  -1   1   6     1998.22     1772.84     26.39 o 
   0   1   6     2242.02     2012.91     13.87 o 
   1   1   6     4485.70     4267.93     50.22 o 
   2   1   6     1995.22     1850.70     15.66 o 
   3   1   6     1768.81     1797.48     15.76 o 
   4   1   6     1433.75     1448.30     23.65 o 
   5   1   6      934.96      931.06     22.43 o 
   6   1   6     1145.73     1216.67     13.60 o 
   7   1   6      610.88      616.03     10.43 o 
   8   1   6      465.23      491.95     14.56 o 
   9   1   6      478.32      452.91     12.40 o 
 -10   2   6      170.51      123.76      9.40 o 
  -9   2   6       44.38       44.29      7.85 o 
  -8   2   6       78.88       72.13      9.23 o 
  -7   2   6      151.39      163.44     11.96 o 
  -6   2   6      489.13      496.50      8.17 o 
  -5   2   6       46.93       45.18      5.26 o 
  -4   2   6      495.49      511.36      8.83 o 
  -3   2   6       16.57       22.69      5.81 o 
  -2   2   6      314.80      297.62      6.40 o 
  -1   2   6      323.41      316.52      5.86 o 
   0   2   6     1350.76     1295.96     14.91 o 
   1   2   6      183.09      170.13      5.18 o 
   2   2   6      275.58      266.69      9.96 o 
   3   2   6       31.28       30.80      5.48 o 
   4   2   6      122.14      128.91      7.10 o 
   5   2   6       69.74       61.24      8.46 o 
   6   2   6      368.87      383.73     10.32 o 
   7   2   6      200.06      220.50      9.69 o 
   8   2   6       26.75       25.52     10.58 o 
   9   2   6       65.29       51.94     23.54 o 
  -9   3   6       20.36       19.46      7.82 o 
  -8   3   6       27.33       34.50      8.63 o 
  -7   3   6        5.95       10.77      9.84 o 
  -6   3   6        1.96        0.41      6.85 o 
  -5   3   6      103.55       95.80      6.21 o 
  -4   3   6       91.66       82.52      6.00 o 
  -3   3   6        9.72        6.74      4.90 o 
  -2   3   6       14.60       19.53      4.91 o 
  -1   3   6       30.24       24.26      5.76 o 
   0   3   6       16.82       15.48      5.71 o 
   1   3   6      221.94      215.64      6.91 o 
   2   3   6      176.18      159.35      6.05 o 
   3   3   6       97.34       87.53      5.96 o 
   4   3   6       28.77       31.50      5.77 o 
   5   3   6       65.27       58.25      8.61 o 
   6   3   6       18.74       18.57      7.42 o 
   7   3   6      100.62       98.32     11.17 o 
   8   3   6       40.53       46.17     10.72 o 
   9   3   6       21.10        6.87     12.33 o 
  -9   4   6       17.55       14.53     12.77 o 
  -8   4   6       71.87       71.89      9.39 o 
  -7   4   6      193.91      185.69      8.19 o 
  -6   4   6       16.81        8.19      7.52 o 
  -5   4   6      146.00      137.32      7.50 o 
  -4   4   6      506.96      482.54     14.27 o 
  -3   4   6       44.23       32.57      6.92 o 
  -2   4   6      231.07      220.26      6.70 o 
  -1   4   6      570.62      550.14      8.48 o 
   0   4   6       57.67       46.12      5.82 o 
   1   4   6      156.98      138.14      6.65 o 
   2   4   6      476.17      463.51      9.55 o 
   3   4   6      112.87      102.55      7.12 o 
   4   4   6      181.93      176.09     14.37 o 
   5   4   6      329.42      339.52     10.57 o 
   6   4   6       68.62       81.14      9.48 o 
   7   4   6       60.98       64.18     11.05 o 
   8   4   6       98.34       99.76     13.08 o 
  -8   5   6      298.25      339.57     13.18 o 
  -7   5   6      227.39      262.40      9.76 o 
  -6   5   6      315.94      322.52     11.23 o 
  -5   5   6      288.65      296.99      8.31 o 
  -4   5   6      431.85      453.39     10.07 o 
  -3   5   6      553.49      545.95      9.19 o 
  -2   5   6      466.73      461.00      9.86 o 
  -1   5   6      476.44      467.55      8.25 o 
   0   5   6      565.67      566.17      8.90 o 
   1   5   6      171.70      173.76      8.19 o 
   2   5   6      806.86      829.27     13.08 o 
   3   5   6      514.72      530.04     20.84 o 
   4   5   6      117.22      131.86      9.03 o 
   5   5   6      210.10      256.54     10.58 o 
   6   5   6      204.48      215.87     10.89 o 
   7   5   6       21.69       10.15     16.30 o 
   8   5   6      187.35      128.07     13.40 o 
  -7   6   6      118.38      113.00     12.62 o 
  -6   6   6      137.72      132.35      9.98 o 
  -5   6   6        7.79       11.41      7.80 o 
  -4   6   6      314.57      310.05     11.00 o 
  -3   6   6        1.62        0.36      6.38 o 
  -2   6   6       94.38       90.74      7.15 o 
  -1   6   6      353.82      339.08      8.93 o 
   0   6   6      238.37      214.01      7.74 o 
   1   6   6       87.96       85.67      9.88 o 
   2   6   6      368.38      364.40     24.77 o 
   3   6   6       30.05       42.21      9.09 o 
   4   6   6       76.50       80.47     11.18 o 
   5   6   6      277.80      299.22     12.80 o 
   6   6   6      118.71      104.05     14.18 o 
   7   6   6      107.30       63.60     18.70 o 
  -6   7   6       47.12       33.67     12.37 o 
  -5   7   6      337.29      346.31     10.58 o 
  -4   7   6       37.18       34.20      8.86 o 
  -3   7   6      176.25      180.78     11.00 o 
  -2   7   6      431.79      449.68     12.74 o 
  -1   7   6       66.53       72.07     10.73 o 
   0   7   6      226.07      234.49     13.00 o 
   1   7   6      486.07      523.36     15.74 o 
   2   7   6       70.83       78.75     13.77 o 
   3   7   6      176.81      184.84     16.16 o 
   4   7   6      191.83      199.46     20.55 o 
   5   7   6       45.83       26.55     18.93 o 
   6   7   6      159.51      100.89     20.06 o 
  -4   8   6       31.52       17.05     12.50 o 
  -3   8   6      328.86      310.15     13.32 o 
  -2   8   6      416.67      424.05     23.23 o 
  -1   8   6       11.24        8.02     13.24 o 
   0   8   6      881.86      882.17     21.98 o 
   1   8   6      337.00      370.33     23.78 o 
   2   8   6       14.61        9.96     16.28 o 
   3   8   6      319.21      318.12     22.36 o 
  -9   1   7      107.38      122.37      9.40 o 
  -8   1   7       16.14       16.82      8.48 o 
  -7   1   7      135.52      131.61      8.51 o 
  -6   1   7      108.49      109.36      6.42 o 
  -5   1   7       11.35       10.15      4.96 o 
  -4   1   7      137.65      129.03      6.20 o 
  -3   1   7      621.70      597.75     13.84 o 
  -2   1   7       19.64       21.65      5.66 o 
  -1   1   7      345.01      323.67      7.11 o 
   0   1   7      158.52      154.57      7.61 o 
   1   1   7       13.69       15.22      5.00 o 
   2   1   7      232.63      222.32      6.06 o 
   3   1   7      538.21      529.53      8.26 o 
   4   1   7       56.15       49.81      6.38 o 
   5   1   7       55.91       57.16      7.83 o 
   6   1   7       90.76       89.01     10.09 o 
   7   1   7       20.10       21.43     10.05 o 
   8   1   7       60.30       51.48     16.53 o 
   9   1   7       29.61       22.24     11.99 o 
  -9   2   7      132.25      141.76     12.11 o 
  -8   2   7      798.18      820.05     13.91 o 
  -7   2   7      174.63      200.05      8.88 o 
  -6   2   7       42.86       45.41      6.88 o 
  -5   2   7     2707.00     2721.25     67.89 o 
  -4   2   7      286.84      266.80      6.08 o 
  -3   2   7      311.98      315.73      6.29 o 
  -2   2   7     3975.03     4022.60     18.69 o 
  -1   2   7      422.65      400.15      8.45 o 
   0   2   7      107.78      111.58      8.48 o 
   1   2   7     4277.42     4079.66     18.13 o 
   2   2   7      812.17      772.25     25.53 o 
   3   2   7      308.04      308.37      8.55 o 
   4   2   7     3400.75     3315.99     18.98 o 
   5   2   7      362.72      368.87      8.30 o 
   6   2   7      168.04      169.79      7.88 o 
   7   2   7      833.77      857.08     12.35 o 
   8   2   7      237.35      255.19     13.02 o 
   9   2   7      124.55       84.15     14.04 o 
  -9   3   7      472.21      404.43     13.13 o 
  -8   3   7        6.48       16.76     12.02 o 
  -7   3   7      245.62      231.28      9.13 o 
  -6   3   7      527.44      522.77     12.47 o 
  -5   3   7        3.92        9.65      5.74 o 
  -4   3   7       61.77       63.34      8.24 o 
  -3   3   7     2109.84     2071.93     13.23 o 
  -2   3   7       77.94       66.84      5.78 o 
  -1   3   7      236.55      238.08      7.55 o 
   0   3   7      363.30      357.41      7.25 o 
   1   3   7       12.60       11.14      5.65 o 
   2   3   7      209.30      205.00      7.88 o 
   3   3   7     1136.18     1104.13     17.77 o 
   4   3   7       54.21       57.67      6.75 o 
   5   3   7       89.49       91.22      9.67 o 
   6   3   7      128.09      136.35     12.13 o 
   7   3   7       19.07       28.75     13.48 o 
   8   3   7      105.55       99.20     25.35 o 
  -8   4   7      538.52      551.34     12.98 o 
  -7   4   7       29.42       35.42     11.64 o 
  -6   4   7       52.30       54.13      7.05 o 
  -5   4   7     1152.52     1155.26     10.52 o 
  -4   4   7       49.73       46.59      8.03 o 
  -3   4   7      137.84      119.70      7.23 o 
  -2   4   7     1331.04     1338.40     26.18 o 
  -1   4   7       61.18       52.17      6.78 o 
   0   4   7      170.66      155.94      5.74 o 
   1   4   7     1057.86     1011.74     11.22 o 
   2   4   7      127.87      117.70      7.55 o 
   3   4   7      118.28      112.71      7.94 o 
   4   4   7     1301.51     1288.13     13.07 o 
   5   4   7      106.32      108.06     15.62 o 
   6   4   7       60.59       73.61     12.47 o 
   7   4   7      303.40      335.04     13.49 o 
   8   4   7       75.86       49.04     12.67 o 
  -7   5   7      273.29      264.84     13.25 o 
  -6   5   7      174.11      193.73      9.91 o 
  -5   5   7      175.31      181.29      8.51 o 
  -4   5   7      247.47      273.42     10.49 o 
  -3   5   7      721.03      701.96      9.92 o 
  -2   5   7       90.01      103.27      6.15 o 
  -1   5   7      317.83      314.46      8.29 o 
   0   5   7      229.03      229.66      9.25 o 
   1   5   7      225.60      224.93      8.30 o 
   2   5   7      228.99      222.83      8.35 o 
   3   5   7      772.96      804.99     13.01 o 
   4   5   7       58.25       67.06      9.58 o 
   5   5   7      115.30      128.95      9.42 o 
   6   5   7      172.99      189.82     11.85 o 
   7   5   7       58.22       42.34     18.28 o 
  -6   6   7       68.15       64.65     13.30 o 
  -5   6   7       76.64       76.80      9.51 o 
  -4   6   7       91.57      103.82      8.17 o 
  -3   6   7        9.72       14.80      7.66 o 
  -2   6   7      186.42      190.52     10.35 o 
  -1   6   7       37.52       49.21      7.84 o 
   0   6   7       82.74       87.36      8.42 o 
   1   6   7       78.95       90.96     10.76 o 
   2   6   7      120.74      134.17      9.69 o 
   3   6   7       54.37       66.27     12.63 o 
   4   6   7      130.83      141.04     13.26 o 
   5   6   7       54.69       51.59     16.06 o 
   6   6   7       29.12       23.27     15.51 o 
  -5   7   7      187.80      150.12     10.54 o 
  -4   7   7      283.70      288.43     13.36 o 
  -3   7   7      327.82      330.97     17.39 o 
  -2   7   7      292.08      322.71     12.33 o 
  -1   7   7      336.92      345.93     14.15 o 
   0   7   7      331.03      338.19     12.26 o 
   1   7   7      354.52      412.43     17.03 o 
   2   7   7      291.17      288.71     13.45 o 
   3   7   7      367.28      382.82     14.66 o 
   4   7   7      210.52      201.68     14.54 o 
  -2   8   7       64.92       39.39     13.76 o 
  -1   8   7        3.42       -0.52     12.37 o 
   0   8   7        2.73        4.52     18.17 o 
   1   8   7      127.93      106.21     15.97 o 
   2   8   7        0.86       -1.60     38.88 o 
  -9   0   8      459.42      344.20     15.66 o 
  -8   0   8      227.85      266.18     12.95 o 
  -7   0   8      380.33      389.42     12.19 o 
  -6   0   8     1398.89     1361.76     15.04 o 
  -5   0   8      334.48      311.99     10.12 o 
  -4   0   8      932.56      899.77     15.19 o 
  -3   0   8     1980.25     1947.01     15.79 o 
  -2   0   8      731.51      711.65     10.71 o 
  -1   0   8      903.04      876.19     13.63 o 
   0   0   8     4775.87     4445.09     25.85 o 
   1   0   8      371.52      351.05      9.12 o 
   2   0   8      666.34      642.80     10.69 o 
   3   0   8     2438.36     2344.94     18.83 o 
   4   0   8      484.86      484.02     14.65 o 
   5   0   8      264.77      241.79     10.63 o 
   6   0   8     1807.33     1870.23     20.36 o 
   7   0   8       87.72      101.34     13.87 o 
   8   0   8       97.14       95.86     22.02 o 
  -9   1   8       71.42       48.42     11.56 o 
  -8   1   8      330.98      309.66     11.02 o 
  -7   1   8      330.66      330.95     11.02 o 
  -6   1   8      452.36      450.86      8.78 o 
  -5   1   8      445.12      415.31      8.20 o 
  -4   1   8      578.79      555.19     11.53 o 
  -3   1   8      318.09      312.52      6.71 o 
  -2   1   8     1121.95     1068.09     18.41 o 
  -1   1   8      361.23      347.79      6.89 o 
   0   1   8      987.15      914.19      9.89 o 
   1   1   8     1335.75     1304.70     11.02 o 
   2   1   8      293.41      268.74      6.83 o 
   3   1   8      225.37      193.77      6.81 o 
   4   1   8      511.32      493.83      8.22 o 
   5   1   8       58.89       57.06      9.45 o 
   6   1   8      203.30      225.79      9.95 o 
   7   1   8      720.54      697.84     16.26 o 
   8   1   8        9.08       10.34     13.37 o 
  -8   2   8       76.95       63.64      8.79 o 
  -7   2   8       71.11       77.49      7.84 o 
  -6   2   8      262.47      275.17     10.58 o 
  -5   2   8      108.66      113.49      7.13 o 
  -4   2   8      128.01      129.98      7.01 o 
  -3   2   8      355.12      341.46      7.80 o 
  -2   2   8      187.21      197.65     20.19 o 
  -1   2   8      135.37      122.84      5.24 o 
   0   2   8      930.14      850.01      8.96 o 
   1   2   8       59.17       58.41      4.96 o 
   2   2   8       88.26       88.80      6.23 o 
   3   2   8      356.95      333.12      7.42 o 
   4   2   8       88.97       98.17      7.34 o 
   5   2   8       68.52       70.28      7.79 o 
   6   2   8      405.46      401.94     13.13 o 
   7   2   8        9.68        7.18      9.74 o 
   8   2   8       21.27        1.45     13.68 o 
  -8   3   8       80.72       86.84     11.83 o 
  -7   3   8       24.46       21.47      9.50 o 
  -6   3   8      141.72      139.59      7.27 o 
  -5   3   8      117.89      130.72     12.56 o 
  -4   3   8       39.28       37.81      5.67 o 
  -3   3   8       54.12       58.36      6.49 o 
  -2   3   8      133.04      141.51      8.33 o 
  -1   3   8       29.25       24.99      5.53 o 
   0   3   8      135.56      138.98      7.03 o 
   1   3   8      129.09      140.22      7.02 o 
   2   3   8       12.07       15.10      6.66 o 
   3   3   8       27.11       32.40      6.07 o 
   4   3   8       65.69       75.16      8.38 o 
   5   3   8       20.34       32.17     16.19 o 
   6   3   8       21.46       40.17     14.43 o 
   7   3   8       56.10       37.64     15.04 o 
  -8   4   8       44.17        7.92     13.77 o 
  -7   4   8       50.60       54.82      8.90 o 
  -6   4   8      164.58      173.34      9.90 o 
  -5   4   8      110.95      127.00      7.14 o 
  -4   4   8       69.70       70.38      9.53 o 
  -3   4   8      160.06      156.51      7.07 o 
  -2   4   8       51.90       65.98      5.71 o 
  -1   4   8       41.75       50.12      6.39 o 
   0   4   8      246.21      234.15      6.78 o 
   1   4   8      151.38      167.68      7.38 o 
   2   4   8      122.02      116.18      6.48 o 
   3   4   8      203.44      190.39      7.17 o 
   4   4   8       37.77       59.59     10.63 o 
   5   4   8       33.39       29.71      9.37 o 
   6   4   8       96.39       96.80     12.05 o 
   7   4   8       45.28       38.04     12.07 o 
  -6   5   8       33.66       25.47      8.23 o 
  -5   5   8        8.88       10.90      8.86 o 
  -4   5   8      190.49      193.10      8.39 o 
  -3   5   8       26.86       39.85      7.67 o 
  -2   5   8       30.39       28.15      6.54 o 
  -1   5   8      149.03      157.52      8.31 o 
   0   5   8       90.09       99.73      7.18 o 
   1   5   8       45.33       50.74      8.04 o 
   2   5   8      125.31      127.18     10.52 o 
   3   5   8       66.96       82.53      8.91 o 
   4   5   8       47.54       55.97      9.33 o 
   5   5   8       59.50       47.49     11.56 o 
   6   5   8       62.18       39.04     17.26 o 
  -5   6   8       68.73       79.62     12.79 o 
  -4   6   8      101.74      110.57      9.47 o 
  -3   6   8      418.59      442.04     11.13 o 
  -2   6   8       96.57      108.92     10.53 o 
  -1   6   8       70.95       78.59      7.18 o 
   0   6   8      813.35      851.35     29.50 o 
   1   6   8        9.90        6.37     10.77 o 
   2   6   8       43.37       42.72     10.80 o 
   3   6   8      495.16      530.01     15.69 o 
   4   6   8        9.63       14.13     15.46 o 
   5   6   8       18.55       16.67     17.37 o 
  -3   7   8       14.26        2.54     13.00 o 
  -2   7   8      468.30      461.82     15.18 o 
  -1   7   8       57.20       56.58     13.48 o 
   0   7   8      135.20      147.32     14.15 o 
   1   7   8      494.76      489.16     32.48 o 
   2   7   8       64.46       55.96     13.01 o 
   3   7   8       12.31        3.10     13.53 o 
  -8   1   9      129.60       97.14      9.74 o 
  -7   1   9      124.43      124.23      8.39 o 
  -6   1   9       17.10       15.04      6.72 o 
  -5   1   9      241.88      242.62      8.53 o 
  -4   1   9      144.21      145.24      6.97 o 
  -3   1   9       27.80       32.29      6.33 o 
  -2   1   9      248.08      242.99      7.21 o 
  -1   1   9      195.66      184.43     10.87 o 
   0   1   9       78.67       72.23      6.58 o 
   1   1   9      252.71      233.62     10.11 o 
   2   1   9      200.87      184.11      8.54 o 
   3   1   9       73.34       77.72      5.96 o 
   4   1   9      162.88      154.03      8.51 o 
   5   1   9      103.01      116.46      8.50 o 
   6   1   9       68.62       63.39      9.20 o 
   7   1   9       80.29       63.87     12.72 o 
  -8   2   9       90.20       41.20      9.81 o 
  -7   2   9      216.49      229.17     12.84 o 
  -6   2   9       61.11       56.73      8.00 o 
  -5   2   9      224.43      242.03      9.31 o 
  -4   2   9      251.72      268.61      7.54 o 
  -3   2   9      175.68      166.96      8.21 o 
  -2   2   9      168.40      160.06      6.93 o 
  -1   2   9      564.04      527.34     17.53 o 
   0   2   9       72.97       76.91      6.59 o 
   1   2   9       91.59       86.37      6.79 o 
   2   2   9      420.76      407.73     11.50 o 
   3   2   9       86.67       88.84      6.13 o 
   4   2   9       72.32       84.01     11.52 o 
   5   2   9      278.52      291.59     11.27 o 
   6   2   9        4.02       -3.89     12.72 o 
   7   2   9        5.50        0.50     12.50 o 
  -7   3   9      297.74      272.08     11.61 o 
  -6   3   9       55.11       47.52      9.24 o 
  -5   3   9      811.25      801.98     26.83 o 
  -4   3   9      331.47      368.48      8.79 o 
  -3   3   9       93.79       93.65      9.32 o 
  -2   3   9      872.88      858.87     17.21 o 
  -1   3   9      519.57      528.44      8.49 o 
   0   3   9      233.25      229.24      9.16 o 
   1   3   9      700.64      682.47      9.41 o 
   2   3   9      626.90      605.85     10.13 o 
   3   3   9      272.09      274.22      8.18 o 
   4   3   9      480.40      457.85     30.88 o 
   5   3   9      338.86      343.42     16.70 o 
   6   3   9      232.74      247.76     12.71 o 
  -6   4   9       20.37       24.20     12.58 o 
  -5   4   9      278.17      317.05     11.85 o 
  -4   4   9      146.88      176.71      9.11 o 
  -3   4   9      415.34      407.58      9.20 o 
  -2   4   9      265.12      285.52     20.28 o 
  -1   4   9      265.64      284.24      8.68 o 
   0   4   9       43.73       45.79      7.81 o 
   1   4   9      382.96      403.36      9.47 o 
   2   4   9      139.54      148.29      7.71 o 
   3   4   9      328.73      348.12      9.83 o 
   4   4   9      351.80      353.58     10.32 o 
   5   4   9      118.30      134.65     18.93 o 
   6   4   9       36.83       13.83     12.80 o 
  -5   5   9      199.10      196.40      9.60 o 
  -4   5   9       57.59       53.10      9.17 o 
  -3   5   9       70.99       81.13      8.88 o 
  -2   5   9      360.33      382.63     12.68 o 
  -1   5   9      106.45      116.98      8.57 o 
   0   5   9      131.50      145.11      8.76 o 
   1   5   9      167.49      183.00     13.05 o 
   2   5   9      115.02      118.78     12.17 o 
   3   5   9      182.94      207.25     11.12 o 
   4   5   9      190.28      188.08     15.24 o 
   5   5   9       53.44       26.32     12.58 o 
  -4   6   9      102.92       81.55     14.51 o 
  -3   6   9      285.16      266.45     15.40 o 
  -2   6   9      297.38      313.65     11.58 o 
  -1   6   9      119.79      124.74     10.01 o 
   0   6   9      178.00      166.63     12.43 o 
   1   6   9      438.17      495.20     14.89 o 
   2   6   9      100.82       89.98     14.89 o 
   3   6   9      265.02      188.06     11.71 o 
  -7   0  10       33.63       12.50     12.81 o 
  -6   0  10       88.71       83.25     11.57 o 
  -5   0  10      651.72      715.72     14.37 o 
  -4   0  10       52.12       60.79      9.05 o 
  -3   0  10       45.85       57.87      9.00 o 
  -2   0  10     1014.31      963.63     13.91 o 
  -1   0  10       74.44       62.77      9.12 o 
   0   0  10       93.44      100.75     12.13 o 
   1   0  10     1238.68     1206.96     14.99 o 
   2   0  10       23.46       31.33      9.08 o 
   3   0  10       18.19       16.92      9.29 o 
   4   0  10      515.05      537.51     14.41 o 
   5   0  10       96.37       73.42     12.15 o 
   6   0  10       52.28       53.33     14.31 o 
  -7   1  10       66.18       35.82      9.20 o 
  -6   1  10      396.82      407.99     18.37 o 
  -5   1  10      118.10      132.74     13.94 o 
  -4   1  10       81.80       82.07      7.54 o 
  -3   1  10      180.38      176.69      7.95 o 
  -2   1  10      380.88      400.92      7.86 o 
  -1   1  10       12.70       14.43      6.19 o 
   0   1  10      749.82      725.08      9.03 o 
   1   1  10      303.86      309.31      7.68 o 
   2   1  10        6.37        6.19      6.45 o 
   3   1  10      170.11      171.96      8.29 o 
   4   1  10      256.82      279.17     26.30 o 
   5   1  10        6.07       -3.28      9.57 o 
   6   1  10      247.67      194.90     12.37 o 
  -6   2  10       35.08       21.02     10.30 o 
  -5   2  10      337.33      351.58      8.82 o 
  -4   2  10       66.50       71.34      8.45 o 
  -3   2  10        7.48       14.29      6.88 o 
  -2   2  10      493.25      484.58      9.37 o 
  -1   2  10      116.23      108.32      7.65 o 
   0   2  10       22.67       31.63     15.06 o 
   1   2  10      652.17      660.04     11.37 o 
   2   2  10       88.05       95.97      7.88 o 
   3   2  10        0.28       -7.86      7.86 o 
   4   2  10      263.41      287.93     10.54 o 
   5   2  10      108.07       86.43     13.04 o 
   6   2  10        9.62        1.79     10.07 o 
  -6   3  10       30.76        9.02      8.91 o 
  -5   3  10       43.89       48.87      8.11 o 
  -4   3  10      224.56      244.31      8.62 o 
  -3   3  10       76.14       80.80      8.73 o 
  -2   3  10       37.67       46.07      6.36 o 
  -1   3  10      212.33      235.38      8.29 o 
   0   3  10       85.03       88.23      7.67 o 
   1   3  10       39.51       35.14      7.63 o 
   2   3  10      165.46      172.35      7.56 o 
   3   3  10       61.49       63.76      8.29 o 
   4   3  10       44.71       48.73      8.54 o 
   5   3  10       59.15       54.66     12.99 o 
  -5   4  10       43.81       22.50     10.17 o 
  -4   4  10       66.17       63.49     10.12 o 
  -3   4  10       45.87       40.35     10.72 o 
  -2   4  10       97.44       97.73      8.99 o 
  -1   4  10       94.47       92.18      8.94 o 
   0   4  10       84.81       85.32     13.33 o 
   1   4  10       92.86      108.73      9.35 o 
   2   4  10       59.93       58.54      9.43 o 
   3   4  10       44.71       50.32      9.75 o 
   4   4  10       74.91       65.64     10.17 o 
  -3   5  10      174.84      131.61     12.55 o 
  -2   5  10      124.03      133.97      9.76 o 
  -1   5  10        6.85       11.33      9.06 o 
   0   5  10      339.29      329.20     11.45 o 
   1   5  10      205.34      210.14     10.15 o 
   2   5  10        5.78       -1.36     13.55 o 
   3   5  10      159.04      100.37     21.16 o 
  -5   1  11       22.00        4.55      9.88 o 
  -4   1  11       33.58        9.52     16.38 o 
  -3   1  11       12.86        8.56      8.37 o 
  -2   1  11       14.55       19.68      8.30 o 
  -1   1  11       82.96       82.94      8.63 o 
   0   1  11       90.42       86.51      7.60 o 
   1   1  11        9.51        5.15      7.38 o 
   2   1  11       50.85       60.88      8.87 o 
   3   1  11       24.61        9.49      9.20 o 
   4   1  11        3.00        7.97     10.53 o 
  -5   2  11      229.91      159.26     12.89 o 
  -4   2  11      295.12      315.02     11.32 o 
  -3   2  11      307.79      322.38      9.56 o 
  -2   2  11      223.35      234.02     11.97 o 
  -1   2  11      351.83      369.26      8.79 o 
   0   2  11      291.97      316.52     11.43 o 
   1   2  11      232.93      249.05     15.60 o 
   2   2  11      242.06      259.52      9.86 o 
   3   2  11      326.78      338.02     11.57 o 
   4   2  11       93.98       28.65     13.50 o 
  -4   3  11       52.63       34.64      8.44 o 
  -3   3  11       31.37       33.20      9.71 o 
  -2   3  11      123.41      134.60      9.91 o 
  -1   3  11       97.44       85.12      8.78 o 
   0   3  11      208.47      206.53     29.52 o 
   1   3  11      124.05      131.88      9.33 o 
   2   3  11       29.82       13.62     10.46 o 
   3   3  11       41.14       19.30     13.07 o 
  -2   4  11      101.20       75.15      9.95 o 
  -1   4  11      450.15      369.71     11.73 o 
   0   4  11      177.56      154.23     10.64 o 
   1   4  11      136.93      110.41      9.28 o 
  -2   0  12      370.95      276.81     12.98 o 
  -1   0  12        1.61        3.59     16.24 o 
   0   0  12      206.11      167.23     12.52 o 
   1   0  12      322.04      237.40     13.25 o 
   2   0  12       10.88        1.15     12.08 o 
  -2   1  12      152.67       88.17     11.88 o 
  -1   1  12      311.29      283.31      9.18 o 
   0   1  12        5.36        3.64      8.26 o 
   1   1  12      212.60      137.89      9.01 o 
   2   1  12      243.08      161.33     12.84 o 
  -1   2  12       12.90        4.70      8.37 o 
   1   2  12      107.55       45.48     12.22 o 
                                                 
